# Supplementary material for: Wide sensory filters underlie performance in memory-based discrimination and generalization
Source: PLoS One. 2019 Apr 18;14(4):e0214817. doi: 10.1371/journal.pone.0214817 (PMC6472767; doi:10.1371/journal.pone.0214817)
Supplement: S1 File — Each sheet contains the minimal data used for each plot. (XLSX) [file pone.0214817.s001.xlsx]

## Sheet: Fig. 1B-C
% visits w/o nose-pokes (max 1.0)		tone frequency (Hz)
		7000	7700	8400	9100	9800	9900	10500	11200	11700	12700	14000
time (day)	1	0.178817	NaN	NaN	NaN	NaN	NaN	NaN	NaN	NaN	NaN	NaN
	2	0.25406	NaN	NaN	NaN	NaN	NaN	NaN	NaN	NaN	NaN	NaN
	3	0.304532	NaN	NaN	NaN	NaN	NaN	NaN	NaN	NaN	NaN	NaN
	4	0.32762	NaN	NaN	NaN	NaN	NaN	NaN	NaN	NaN	NaN	NaN
	5	0.32505	NaN	NaN	NaN	NaN	NaN	NaN	NaN	NaN	NaN	0.788793
	6	0.386743	NaN	NaN	NaN	NaN	NaN	NaN	NaN	NaN	NaN	0.92023
	7	0.436439	NaN	NaN	NaN	NaN	NaN	NaN	NaN	NaN	NaN	0.917405
	8	0.41826	NaN	NaN	NaN	NaN	NaN	NaN	NaN	NaN	NaN	0.920322
	9	0.352393	NaN	NaN	NaN	NaN	NaN	NaN	NaN	NaN	NaN	0.950048
	10	0.364737	NaN	NaN	NaN	NaN	NaN	NaN	NaN	NaN	NaN	0.927019
	11	0.376018	NaN	0.809569	NaN	NaN	NaN	NaN	NaN	NaN	NaN	0.944214
	12	0.358537	NaN	0.603871	NaN	NaN	NaN	NaN	NaN	NaN	NaN	0.927252
	13	0.35294	NaN	0.586988	NaN	NaN	NaN	NaN	NaN	NaN	NaN	0.936645
	14	0.322646	NaN	0.494813	NaN	NaN	NaN	NaN	NaN	NaN	NaN	0.961389
	15	0.316822	NaN	0.420636	NaN	NaN	NaN	NaN	NaN	NaN	NaN	0.894269
	16	0.320699	NaN	0.432201	NaN	NaN	NaN	NaN	NaN	NaN	NaN	0.936311
	17	0.353871	NaN	0.486273	NaN	NaN	NaN	NaN	NaN	NaN	NaN	0.928525
	18	0.347867	NaN	NaN	NaN	NaN	NaN	NaN	NaN	0.979246	NaN	0.93899
	19	0.293865	NaN	NaN	NaN	NaN	NaN	NaN	NaN	0.941418	NaN	0.907489
	20	0.3474	NaN	NaN	NaN	NaN	NaN	NaN	NaN	0.963748	NaN	0.903185
	21	0.402372	NaN	0.650328	NaN	NaN	NaN	NaN	NaN	NaN	NaN	0.953588
	22	0.313873	NaN	0.495306	NaN	NaN	NaN	NaN	NaN	NaN	NaN	0.968028
	23	0.259042	NaN	0.419933	NaN	NaN	NaN	NaN	NaN	NaN	NaN	0.930281
	24	0.339894	NaN	0.513406	NaN	NaN	NaN	NaN	NaN	NaN	NaN	0.948967
	25	0.33216	NaN	NaN	NaN	NaN	0.769917	NaN	NaN	NaN	NaN	0.96133
	26	0.34999	NaN	NaN	NaN	NaN	0.704098	NaN	NaN	NaN	NaN	0.946648
	27	0.386569	NaN	NaN	NaN	NaN	0.743457	NaN	NaN	NaN	NaN	0.966893
	28	0.393465	NaN	NaN	NaN	NaN	0.673193	NaN	NaN	NaN	NaN	0.943757
	29	0.398667	0.42607	NaN	NaN	NaN	NaN	NaN	NaN	NaN	NaN	0.944905
	30	0.420102	0.413006	NaN	NaN	NaN	NaN	NaN	NaN	NaN	NaN	0.947312
	31	0.361111	NaN	NaN	NaN	NaN	NaN	NaN	NaN	NaN	0.960904	0.939182
	32	0.36018	NaN	NaN	NaN	NaN	NaN	NaN	NaN	NaN	0.943538	0.936471
	33	0.361863	NaN	NaN	NaN	NaN	NaN	NaN	NaN	NaN	0.885737	0.92337
	34	0.411436	NaN	NaN	0.54874	NaN	NaN	NaN	NaN	NaN	NaN	0.907016
	35	0.388589	NaN	NaN	0.468889	NaN	NaN	NaN	NaN	NaN	NaN	0.936981
	36	0.373088	NaN	NaN	NaN	NaN	NaN	NaN	0.889741	NaN	NaN	0.944204
	37	0.292783	NaN	NaN	NaN	NaN	NaN	NaN	0.850591	NaN	NaN	0.940763
	38	0.334944	NaN	NaN	NaN	0.643331	NaN	NaN	NaN	NaN	NaN	0.936497
	39	0.323867	NaN	NaN	NaN	0.595513	NaN	NaN	NaN	NaN	NaN	0.942422
	40	0.342574	NaN	0.404274	NaN	NaN	NaN	NaN	NaN	NaN	NaN	0.95174
	41	0.343662	NaN	0.412575	NaN	NaN	NaN	NaN	NaN	NaN	NaN	0.931488
	42	0.339977	NaN	NaN	NaN	NaN	NaN	0.778674	NaN	NaN	NaN	0.914406
	43	0.334637	NaN	NaN	NaN	NaN	NaN	0.783223	NaN	NaN	NaN	0.959177

## Sheet: Fig. 1D
#mice do not nose-poke		tone frequency (Hz)
		7700	8400	9100	11200
# visit	1	2	9	4	9
	2	2	9	6	9
	3	4	8	5	8
	4	5	8	3	7
	5	5	8	5	7
	6	4	8	5	8
	7	5	7	5	8
	8	3	7	5	7
	9	3	9	6	7
	10	4	9	6	8
	11	5	6	2	9
	12	3	7	3	8
	13	4	7	3	9
	14	4	5	3	8
	15	1	8	3	8
	16	3	7	9	7
	17	4	7	4	6
	18	4	6	5	9
	19	5	5	6	9
	20	4	5	8	8
	21	5	6	5	8
	22	2	4	2	7
	23	3	3	3	8
	24	5	5	5	7
	25	4	2	4	8
	26	0	8	6	8
	27	4	3	5	9
	28	4	5	5	8
	29	4	4	4	8
	30	3	5	5	8
	31	5	5	5	9
	32	1	6	4	9
	33	4	6	3	8
	34	1	6	6	8
	35	5	8	6	7
	36	4	6	2	8
	37	6	7	4	8
	38	2	6	5	8
	39	7	5	5	7
	40	3	4	5	8
	41	4	6	5	6
	42	2	4	5	8
	43	2	5	7	8
	44	4	5
	45	5	6
	46	3	4
	47	4	6
	48	5	6
	49	3	6
	50	3	3

## Sheet: Fig. 1E
first 6 visits: mean % visit w/o nose-pokes		tone frequency (Hz)
		7000	7700	8400	9100	9800	9900	10500	11200	11700	12700	14000
mouse number	1201	0.267857	0.5	1	0.833333	1	0.666667	1	1	1	1	0.882353
	1202	0.352381	0.166667	1	0.166667	1	0.833333	0.333333	0.833333	0.833333	0.833333	0.913043
	1203	0.32967	0.333333	1	0.666667	0.833333	0.833333	0.833333	1	1	1	0.96
	1204	0.323077	0.333333	0.375	0.333333	0.5	0.666667	0.5	0.833333	1	1	0.967742
	1205	0.261538	0.5	1	0.333333	0.5	0.833333	0.833333	0.833333	1	1	0.9375
	1206	0.303797	0.333333	1	0.5	0.833333	0.833333	0.666667	1	1	1	0.909091
	1207	0.313131	0.666667	1	1	0.833333	1	0.833333	1	1	0.833333	1
	1208	0.305556	0.166667	0.8	0.333333	0.333333	0.666667	0.5	0.5	1	0.833333	0.793103
	1209	0.464789	0.666667	0.818182	0.5	0.666667	1	0.833333	1	1	0.833333	1
all visits: mean % visit w/o nose-pokes		tone frequency (Hz)
		7000	7700	8400	9100	9800	9900	10500	11200	11700	12700	14000
mouse number	1201	0.264678	0.431034	0.6875	0.555556	0.777778	0.808	0.914286	0.934783	0.977273	0.917526	0.941417
	1202	0.4375	0.49375	0.338462	0.445545	0.593023	0.544444	0.553846	0.747475	0.979592	0.904523	0.91721
	1203	0.392121	0.6	0.566038	0.625	0.694737	0.82659	0.83871	0.946667	0.914894	0.943182	0.948651
	1204	0.333333	0.333333	0.44	0.466667	0.651515	0.661616	0.793103	0.868132	0.990909	0.932642	0.952342
	1205	0.319149	0.409639	0.58	0.255814	0.521739	0.677419	0.909091	0.930233	0.985915	0.935897	0.937143
	1206	0.424641	0.329114	0.365854	0.525424	0.547619	0.926471	0.92	0.958333	1	0.941748	0.939732
	1207	0.349224	0.351351	0.522727	0.59322	0.784314	0.751515	0.885714	0.893617	0.949367	0.891304	0.961702
	1208	0.316569	0.366412	0.333333	0.339623	0.4	0.520619	0.692308	0.538462	0.842697	0.842593	0.883762
	1209	0.406261	0.381443	0.459459	0.534483	0.534483	0.785714	0.814815	0.967742	1	0.977612	0.969325

## Sheet: Fig. 1F
normalized performance		relative stimuli distance
		-1	-0.724993	-0.473931	-0.242977	-0.0291463	0.000147206	0.169925	0.356144	0.482163	0.718803	1
mouse number	1201	0	0.187734	0.644628	0.387498	0.786825	0.748377	1.01403	0.969614	1.09667	0.97444	1
	1202	0	0.076301	0.013742	-0.214469	0.395716	0.248167	0.255634	0.682792	1.15989	0.998874	1
	1203	0	0.115971	0.405439	0.309854	0.539442	0.768334	0.905966	0.965113	0.95908	0.978797	1
	1204	0	-0.179839	0.263156	0.197813	0.453061	0.543907	0.691247	0.858917	1.05684	1.00065	1
	1205	0	0.0832146	0.416025	-0.0432692	0.374198	0.572827	0.965665	0.96093	1.15519	1.00399	1
	1206	0	-0.293806	0.0477558	0.201137	0.396193	0.967367	0.949927	0.962399	1.10372	1.04206	1
	1207	0	-0.0883863	0.327014	0.35551	0.70341	0.617303	0.871334	0.870925	1.02243	0.92263	1
	1208	0	0.032052	-0.0312297	0.0925657	0.179767	0.258261	0.768736	0.456964	1.03245	0.945056	1
	1209	0	0.0183314	-0.150131	0.0102011	0.308331	0.675016	0.836257	1.01045	1.08008	1.05893	1

## Sheet: Fig. 2A
	% visits w/o nose-pokes, delta F = 0.25 COND. VISITS																				% visits w/o nose-pokes, delta F = 0.25, SAFE VISITS BEFORE																				% visits w/o nose-pokes, delta F = 0.25, SAFE VISITS AFTER
	# session																				# session																				# session
#mouse	0.75	0.75	0.5	0.75	0.75	1	0.75	0.75	1	0.75	0.75	1	1	1	0.75	1	0.75	1	1		0.5	0.5	1	0.5	0.5	0.75	0.75	0.75	0.5	0.25	0.5	0.25	0.5	0.25	0.5	0.5	0.25	0.25	0.75		1	0.75	1	0.5	0.5	0.75	1	0.75	0.5
	0.75	1	0.75	0.75	1	1	1	0.5	0.75	1	1	0.75	0.75	1	1	0.5	0.75	1	1		0.5	0.25	0.25	0	0.75	0.75	0.5	0.75	0.5	0.25	0.5	0.5	0.25	0.75	0.5	0.25	1	0.75	0.5		0.5	0.5	0.75	0.25	0.75	0.25	0.25	1	0.5
	0.25	1	1	0.75	0.75	1	1	1	1	1	1	1	1	0.75	1	1	0.75	1	1		0.5	0.5	0.5	0.75	1	0.75	0.25	0.25	0.75	0.75	0.25	0.25	0.25	0	0	0	0.75	0.75	0.25		0.75	0.75	0	0.5	0.75	0.75	0.75	0.25	0.75
	0.75	1	0.75	0.75	0.75	1	1	1	1	1	1	0.75	1	1	0.75	1	1	1	1		0.75	1	0.75	0.5	0.5	0.75	0.75	1	0.5	0.5	0	0.75	0.75	0.5	0.75	0.75	1	0.75	0.75		1	0.75	1	0.75	0.5	0.75	1	0.5	0.75
	0.5	1	0.75	0.75	1	0.75	1	0.75	0.75	0.75	1	0.75	1	1	1	0.75	0.75	1	1		0	1	0.25	0.5	0	0.75	1	0.75	0.75	1	0.5	0.25	1	0.25	0	0.5	0.75	0.5	0.75		0.5	0.75	1	0.5	0.25	0.75	0.25	0.75	0.75
	0.75	0.5	1	1	1	1	0.75	0.75	1	1	1	1	0.75	1	0.75	1	1	1	0.75		0.75	0.75	0.5	0.25	0.5	0	0.25	0.5	0.25	1	1	0.75	1	0.5	0.75	1	0.75	0.5	0.5		1	0.75	0.75	0.5	1	1	0.75	0.5	0.75
	0.75	0.75	1	1	0.75	1	0.75	0.75	1	0.75	1	1	1	1	1	0.75	1	1	0.75		0.75	0.5	0.5	0.5	0.5	0	0.25	0.25	0.5	0.25	0.5	0.75	0.5	0.5	0.5	0.75	0.75	0.75	0.75		1	0.75	0.5	0	0.5	0.25	0.75	1	0.75
	0.75	1	0.75	1	1	0.75	1	0.75	1	1	1	1	1	1	1	1	1	1	1		0.75	0	0.5	0.5	0.5	0.25	0.5	0.5	1	0.25	0.5	0.5	0.5	0.75	1	1	1	1	1		0.75	0.75	0.25	0.5	0.5	0.5	0.25	0.75	1
	0.75	1	1	0.75	1	1	1	1	0.75	1	0.75	1	0.75	1	1	1	1	1	1		0.75	0.75	0.25	0.75	0.5	1	0.5	0.5	0.5	0.25	0.25	0.5	0.5	1	0.75	0.5	0.75	0.5	0.25		0.75	0.5	0.25	0.75	0.5	0.75	0.75	0.25	0.5
	0.75	0.75	0.75	0.75	1	1	1	0.75	0.75	1	1	1	1	0.75	1	1	1	1	1		0.5	0.5	0.75	0.75	0.75	0.75	0.75	0.25	0.25	1	0.5	1	0.5	1	0.5	0.5	0.5	0.25	0.25		0.5	0.5	0.75	0.75	0.75	0.5	0.25	0.5	0.5
	0.75	0.75	1	0.75	1	1	0.75	1	0.75	0.75	1	0.75	1	1	0.75	1	1	0.75	1		0.75	0.5	0.75	0.75	0.25	0	0.5	0.75	0.75	0.75	1	0.25	0.75	0.5	0	0.25	0.5	0.25	1		0.5	1	0.5	0.75	0.5	0.5	1	0.5	0.5
	0.5	1	1	0.75	1	1	1	0.75	0.75	1	1	1	0.75	1	0.75	1	1	1	1		0.25	0.25	0.5	0.25	0.25	0.5	0.5	0.5	0.75	0.75	0.75	1	0	0.75	0.75	0.5	0.5	0.5	0.75		1	0.75	0.25	0.5	0.5	0.25	0.5	0.5	1
	0.5	1	0.75	1	0.75	1	1	0.75	1	0.75	1	0.75	1	0.75	1	1	1	0.75	1		0.5	0.75	0	0.5	0.75	0.25	0.5	0.5	1	0.5	0.25	0.25	0.5	1	0	0.25	0	0.5	0.75		0.75	0.25	0.5	0.25	0.75	0.25	0.25	0.25	0.5
	0.5	1	1	1	0.75	0.75	1	1	0.75	1	0.75	1	1	1	1	1	1	1	0.75		0.25	0.75	0.75	0.25	0.75	0.75	0.25	0.5	0.75	0.25	0.75	1	0.75	0.5	0.75	0.5	0.5	0.5	0.75		1	0.5	0.75	0.5	0.5	0.75	0.75	0.5	0.75
	0.75	0.75	0.75	1	0.75	1	0.75	1	0.75	1	0.75	1	1	0.75	1	1	0.5	0.75	1		0.75	0.5	0	0.5	0.25	1	0.5	0.5	0.5	0.5	0.5	0.75	0.25	0.5	0.5	0	0.5	0.25	0.75		0.75	0.75	0.75	0.25	0.75	0.5	0.5	1	0.5
	0.5	1	0.75	1	0.5	1	1	1	1	1	0.75	1	1	1	0.75	0.75	1	1	1		0.25	1	0.75	0.75	0.5	0.5	0.75	1	0.25	0.5	0.5	1	1	1	0.25	0.5	0.75	1	0.75		0.75	0.75	1	0.75	0.75	0.5	0.5	1	0.5
	0.75	0.5	0.75	0.75	1	0.75	1	0.75	1	0.5	1	0.75	1	0.75	1	1	0.75	1	0.75		0.75	0.75	0.5	0.75	1	1	0.75	0.5	0.5	1	0.75	0.5	0.5	0.5	1	0.75	0.75	0.75	0.75		0.75	1	0.75	1	1	0.75	0.75	0.5	0.5
	0.75	0.75	1	0.75	1	1	1	0.75	1	1	1	1	1	1	1	0.75	1	1	1		0.25	0.5	0.5	1	0.75	0.5	0.5	0.5	0.75	0.75	0.75	0.5	0.75	0.5	0.75	0.5	0.75	1	0.5		0.75	0.5	0.5	1	0.75	0.5	0.5	0.75	0.75
	0.25	1	0.75	1	0.75	1	0.5	1	1	1	1	0.75	0.75	1	1	1	1	1	0.75		0.75	0.75	0.5	0.75	0.25	1	1	1	0.75	0.75	0.5	1	0.75	0.25	0.5	1	0.5	0.75	0.5		1	0.75	0.5	0.5	0.75	0.5	0.75	0.75	0.5
	0.75	1	0.5	1	1	1	1	1	0.75	1	0.75	1	1	1	1	0.75	1	1	1		0.75	0.5	0.5	0.5	0.5	0	0.5	0.75	0.5	1	1	0.75	0.5	0.5	0.25	0.75	0.75	0.25	0.5		0.75	0.5	0.75	0.5	0.25	0.25	0.75	0.75	1
	0.75	0.75	0.75	0.5	1	0.75	1	0.75	0.75	0.75	0.75	1	0.75	1	0.75	0.75	0.75	0.75	0.75		0.75	0.75	0.5	1	1	0.75	1	1	0.25	0.25	0.25	0.5	1	0.75	0.25	0.75	0.75	0.5	0.75		0.75	0.25	0.75	1	1	0.75	1	1	0.75
	0.75	0.75	0.75	1	1	1	1	1	1	1	1	1	1	1	1	0.75	0.75	1	1		1	0.5	0.75	1	0.5	1	1	0.75	0.75	0.25	0.25	0.25	0.25	0.5	1	0.75	0.75	0.25	0.75		1	1	0.5	1	0.5	0.25	0.25	0.75	1
	0.5	0.5	1	0.75	0.75	0.75	0.75	1	1	1	0.5	0.75	0.75	0.75	1	1	0.75	1	1		0.5	0.5	0.5	0.25	0.25	0.5	0.25	0.25	0.5	0.5	0.5	0.75	1	1	0.5	0.5	0.75	0.75	0.5		1	0.5	0.25	0.5	0.5	0.75	0.25	0.75	0.75
	0.5	1	0.5	0.75	0.75	0.75	1	0.75	0.75	0.75	0.75	0.5	0.75	0.5	1	0.75	0.5	1	1		0.25	0.5	0.25	0.5	0.5	0.5	1	0.75	0.75	1	0.25	0.5	0.5	0.25	0.75	0.25	0.75	0.5	0.25		0.75	0.5	0.75	0.75	1	0.5	0.75	0.75	0.5
	0.5	0.75	1	0.75	0.75	0.75	1	1	1	0.75	0.5	0.75	0.25	1	1	1	1	0.75	0.75		0.25	0.5	0	0.5	0.25	0.25	0.5	0.75	0.5	0.25	0.75	0.25	0.5	0.75	0.25	0	0.5	0.25	0.5		1	1	0.5	0.5	0.5	0.25	0.25	0.5	0.5
	0.75	1	0.75	1	0.75	0.75	1	1	1	0.75	1	0.75	1	1	0.75	1	1	0.75	1		0.25	0	0.25	0.5	0.25	0.5	0.25	0.5	1	0.5	0.25	0.5	0.5	0.75	0.75	0.75	0.5	0.75	0.75		0.75	0.5	0.5	0.75	0.75	0.75	0	0.5	0.5
	0.5	0.5	0.5	0.5	1	1	0.75	0.75	0.75	0.75	0.75	0.75	1	0.75	0.75	1	0.75	0.75	0.75		0.75	0.25	0	0.25	0.5	0.75	0.75	0.5	0.75	0	0.25	0.75	0.25	0.75	0.25	0	0.75	1	0.75		1	0.5	1	0.25	0.25	0.75	0.5	0.75	0.5
	0.5	1	0.75	1	0.5	1	1	0.75	1	0.75	1	0.75	1	1	1	1	0.75	1	1		0.25	0.25	0.75	0	0.5	0.5	0.25	0.5	0.5	0.75	0.5	0.25	0.75	0.5	0.5	0	0.5	0.5	0.5		0.5	0.75	0.75	0.5	0.5	0.25	0.5	0.75	0.75
	0.75	1	0.75	1	0.5	1	0.5	1	0.75	1	0.75	0.75	1	1	1	1	0.75	1	1		0	0.75	0	0.25	0.25	0.75	0.5	0.25	0.25	0.5	0.25	0.75	0.5	0.5	0.5	0.25	0.25	0.5	0.5		0.5	0.5	0.25	0.25	1	0.25	0.75	1	0.25
	0.5	0.5	0.75	0.75	0.75	1	0.75	0.75	1	0.75	0.5	1	0.75	1	0.75	0.75	1	0.75	0.75		0.25	0.5	0.25	0.75	0.5	0.75	0.5	0.75	0.5	0.25	0.5	0.5	0.25	0.5	0.75	0.5	0.75	0.25	0.5		0.5	0.5	0.75	0.75	0.75	0.75	0.25	1	0.75
	0.75	0.75	1	1	0.75	1	1	1	1	1	1	0.75	1	1	1	0.75	1	0.75	1		0.5	0.75	0.75	0.5	0.25	0.5	0.5	0.75	0.25	0	0.75	0.5	1	0.75	0.75	0.75	1	1	0.25		0.5	1	0.75	0.5	0.75	0.5	0.5	1	0
	% visits w/o nose-pokes, delta F = 0.5 COND. VISITS																				% visits w/o nose-pokes, delta F = 0.5, SAFE VISITS BEFORE																				% visits w/o nose-pokes, delta F = 0.5, SAFE VISITS AFTER
	# session																				# session																				# session
#mouse	0.75	1	0.75	1	0.75	1	0.75	1	0.75	1	1	1	0.75	0.75	1	1	1	1	1		0	0.5	0	0	0.25	0.25	0.25	0.25	0.25	0.75	0.5	0.25	0.25	0.5	0.25	0.5	0.5	0.5	0		0.5	0.75	0.5	0.25	0.5	0.25	0.5	0	0.5
	0.5	0.5	1	1	0.75	1	0.75	0.75	0.75	1	0.75	1	1	0.75	1	0.75	0.5	1	0.5		0.25	0.5	0.5	0.5	0	0.75	0.5	0.5	0.25	0.25	0.75	0.5	0.5	0.75	1	0.25	0.5	0.5	1		0.75	0.75	0.75	0.5	1	0.75	0.5	0.5	0.25
	0.5	0.5	1	1	0.5	0.75	0.75	0.5	1	0.5	1	0.5	0.75	0.75	1	0.5	0.5	0.75	0.75		0.25	0.5	0.75	0.5	0.75	0.25	0.5	0.5	0	0.25	0	0.5	0.5	0.25	0	0	0.25	0.25	0		0.5	0.75	0.75	0.75	0.75	0.75	0.5	0	0.25
	0.5	1	1	0.75	1	0.75	1	1	1	1	1	1	0.75	1	0.75	1	1	1	0.75		0.5	0.5	0.75	0.5	0.75	0.75	0.5	0.25	0.5	0.25	0.5	0.75	0.75	0.25	1	1	0.25	0.25	0.25		0.5	0.75	0.5	0.75	0.5	0.75	0.75	0	0.75
	0.75	1	1	1	1	0.75	1	0.75	1	1	0.75	1	0.75	1	0.75	0.75	1	0.5	1		1	0.25	0.5	0.75	0.5	0.75	1	0.25	1	0.5	1	0.25	0.5	0.5	0.75	0.25	0.75	0.75	1		0.5	0.75	0.75	1	0.25	0.25	0.25	0.75	0.75
	0.5	0.75	0.5	0.5	1	0.75	0.75	0.75	1	1	0.5	0.75	1	0.75	1	0.75	0.75	1	1		0.5	0.75	0.5	0.5	1	0.5	0.25	0	0.5	0.5	0	0.5	0	0	0.25	0.5	1	0.25	0.5		0.5	0.5	0.75	1	1	0.25	0	0.25	0.25
	0.75	0.5	0.75	1	1	0.75	0.75	0.5	1	0.75	0.75	1	0.75	1	0.75	1	1	1	1		0.25	1	0.75	0.75	0.25	0.5	0.25	0.75	0	1	0.75	0.5	0.5	0.25	0.5	0.25	0.25	0.75	0.5		0.75	0.75	1	0.75	0.5	0.25	0.25	0.5	0.25
	% visits w/o nose-pokes, delta F = 0.75 COND. VISITS																				% visits w/o nose-pokes, delta F = 0.75, SAFE VISITS BEFORE																				% visits w/o nose-pokes, delta F = 0.75, SAFE VISITS AFTER
	# session																				# session																				# session
#mouse	0.5	0.75	0.75	1	0.75	1	0.75	0.75	1	1	1	1	0.75	1	0.75	0.75	1	1	1		0.75	0.25	0.75	0.5	0.5	0.5	0.25	0.5	0.25	0	0.25	0.25	0	0	0.25	0.25	0	0	0		0.5	0.25	0.25	1	0.5	0.75	0	0.5	0
	0.75	1	0.75	1	1	0.75	1	1	0.75	1	1	1	1	0.75	1	1	0.75	1	1		0.75	0.25	0.5	0.25	0.75	0.75	0.5	0.5	0.5	0.25	0.5	0.5	0.5	0.75	0.75	0.5	0.75	0.5	1		1	0.75	0.75	0.5	0.5	0.25	0.5	0.75	0.5
	0.75	1	1	1	1	0.75	0.75	0.75	1	0.75	0.75	1	0.75	1	1	0.75	0.75	0.75	0.75		0.5	0.5	0.75	0.75	0.5	0	0.25	0.5	0.5	0.25	0.5	0.5	0.25	0.25	0.25	0.5	1	0.5	0.25		1	1	0.75	0.75	0.5	0.5	0.25	0.75	0
	0.75	0.5	1	0.75	0.75	1	0.75	1	0.75	0.75	0.75	1	0.75	1	0.75	0.75	0.75	1	0.75		0.25	0.75	0.75	0.75	0.25	0.25	0	0.5	0	0.5	0.75	0.25	0.5	0.75	0	0.5	0.5	0.75	0.5		0.75	1	0.5	0.25	0.75	0.75	0.75	1	0.5
	0.25	1	1	1	0.75	1	1	1	1	1	1	0.5	1	1	0.75	0.75	1	1	0.75		0.25	0.5	0.25	0.25	0	1	0.5	0.25	0.25	0.75	0.5	0.5	0.5	0.75	0.5	0.75	0.75	0.5	0		1	0.75	1	0.5	0.25	1	0.25	0.25	1
	0.75	1	1	1	0.75	0.75	1	1	1	1	0.75	1	1	0.75	1	1	1	1	1		0.5	0.25	0.75	0.5	0.5	0.5	0	1	0.5	0.25	0	0.5	0.25	0	0.5	0.5	0.75	0.5	0		0.5	1	1	0.25	0.75	0.5	0.5	0.5	0.5
	0.75	1	1	1	0.75	0.75	1	1	1	1	1	1	1	1	0.75	1	1	0.75	1		0.25	0.5	0.25	0.5	0.5	0.25	0.75	0.75	0.25	0.75	0.25	0.25	0.75	0.75	0.5	0.25	0.5	0.5	0.5		0.75	1	1	0.5	1	0.75	0.75	0.25	0.75
	1	0.75	1	1	1	0.75	0.75	1	1	0.5	0.75	1	0.75	1	1	1	0.75	1	0.75		0.25	0.5	0.5	0.25	0.25	0.25	0.25	0.5	0	0.5	0.25	0.5	0.25	0.25	0.75	0	0.75	0.75	0.75		0.25	0.75	0.75	0	0.5	0.5	0.25	0	0.25
	1	1	1	1	1	1	1	0.75	1	1	0.75	1	1	1	0.75	1	1	1	1		0.75	0.25	0.5	0	0.5	0.25	0.25	0.75	0.25	0.75	0.5	0.5	0.25	0.75	0.75	0.25	0.75	0.25	0.25		1	0.25	0.5	0.25	0.25	0.25	0.25	0.5	0.5
	1	1	1	0.75	1	1	0.75	0.75	1	0.75	1	1	1	1	1	1	0.75	1	1		0.5	0.5	0.25	0.25	0.25	0.25	0.5	0.5	0.5	0	0.25	0.75	0.25	0.5	0.5	0.25	0.5	0.25	0		0	0	0.25	0.25	0.25	0.5	0.5	0.75	0.25
	0.75	0.75	1	0.75	0.75	1	0.5	1	0.5	1	1	0.75	0.75	1	0.75	0.75	1	1	0.75		0.5	1	0	0.25	0.25	0.5	0.75	0.5	0.25	0.75	0.25	0	0.5	0.25	0.25	0.25	0	0.25	0		0.75	1	0.5	0.5	0.25	0.25	1	0.5	0.25
	1	1	0.75	0.75	1	1	0.75	1	1	0.75	1	1	1	1	1	0.75	0.75	1	0.75		0.25	0.25	0.25	0.25	0.5	0.5	0.75	0.25	0.5	0.5	0	0.25	1	0.5	0	0.25	0.5	0.75	0.75		0.75	0	0.5	0.75	0.5	0.75	0.25	0.5	0.25
	0.75	0.75	1	0.75	0.75	0.75	0.75	0.75	0.75	1	0.75	0.5	0.75	0.75	0.75	1	0.75	1	1		0.5	0.5	0.5	0	0.5	0	0	0.25	0	0.25	0.25	0.25	0	0.25	0.5	0.25	0.25	0	0		0.5	0.25	0.75	0.5	0.5	0.5	0.5	0.5	0.25
	1	1	1	1	0.75	0.75	1	1	1	1	1	1	1	0.75	1	1	1	0.75	1		0.25	0.75	0.5	0.25	0.5	0.75	0.75	0.5	0.5	0.25	0	0.5	0.75	0.5	0.5	0.75	0.25	0.25	0.75		0.75	0.5	0.5	0.25	0.25	0.75	0.5	0.25	0.25
	0.75	0.75	1	1	1	1	0.75	0.75	0.75	1	0.75	1	0.75	0.75	1	0.75	1	1	1		1	0.25	0.25	0.75	0.5	0.5	0.25	0.5	0.25	0.25	0.25	0.5	0	0.5	0	0.5	0.75	0.5	0		0.75	0.75	0.75	0.25	0.5	0	0.25	0.75	0.5
	% visits w/o nose-pokes, delta F =1, COND. VISITS																				% visits w/o nose-pokes, delta F = 1, SAFE VISITS BEFORE																				% visits w/o nose-pokes, delta F = 1, SAFE VISITS AFTER
	# session																				# session																				# session
#mouse	1	0.75	1	1	1	0.5	1	1	1	0.5	1	0.75	1	1	0.75	1	1	0.75	1		0.75	0.5	0.25	0	0	0.75	0.25	0	0	0.5	0.5	0	0.5	0	0	0.25	0	0.25	0.5		0.5	0.5	0.25	0	0	0.5	0	0	0
	0.75	1	1	0.75	1	0.75	1	0.75	1	1	0.75	1	1	1	1	0.75	1	1	1		0.5	0.25	0.25	0.75	0.75	0.25	0.25	0	0.5	0.5	0.5	0.5	0.5	0.5	0.5	0.5	0.75	0.75	0.25		0.5	0.75	0.75	0.25	0.25	0.75	0.5	0.25	0.5
	0.75	1	0.75	1	1	0.75	1	1	1	1	1	1	0.75	1	0.75	0.75	1	1	1		0.5	0.25	0.5	0.5	0.5	0.25	0.5	0.5	0.25	0	0.25	0.25	0.5	0.5	0.75	1	1	1	1		1	1	0.25	0.75	0.5	0.25	0.75	0.75	0.75
	1	1	1	0.75	0.75	1	1	1	1	1	1	1	0.75	1	0.75	1	1	1	1		0	0.25	0.25	0.5	0	0.5	0.5	0.5	0.5	0	0.25	0.25	0.75	0.25	0.5	0.5	0.25	0.25	0.5		0	0.5	0	0.5	0.25	0.25	0.25	0.5	0.75
	1	1	1	1	1	1	1	0.75	1	0.75	1	1	1	0.75	1	1	1	1	0.75		0.5	0.25	0	0.75	0.5	0.5	0.25	0.5	0	0.25	0.5	0.25	0.25	0	0	0.5	0.25	0.25	0.75		0.5	0.25	0.75	0.75	0.75	0.5	0.25	1	0.25
	1	0.75	1	1	1	1	0.75	0.75	1	0.75	1	1	0.75	1	1	1	1	1	1		0.5	0.5	0.25	0.25	0	0.25	0.25	1	0.5	0.25	0.25	0.25	0	0.5	0.5	0	0	0	0.75		0.75	0.75	1	0	0	0.25	0.5	1	0.75
	1	1	0.75	1	0.75	1	1	0.75	0.75	1	1	1	0.5	1	1	1	0.75	0.75	1		0.5	0	0.25	0.25	0.25	0.5	0.75	0.75	0.75	0	0.75	0.75	0.75	0.5	0.25	1	0.5	0.25	0		0.5	0.25	0.25	0.25	0.5	0.25	0.75	1	0.5
	0.75	0.75	0.75	1	1	0.75	0.75	0.75	1	0.75	0.75	1	0.75	1	1	0.75	1	0.75	0.75		0.75	0.25	0	0.5	0.5	0.25	0.5	0.25	0.75	0.5	1	0.5	0.75	0.25	0.5	0.25	0.25	0.5	0.75		0.5	0.5	0.25	0.25	0.5	0.5	0.75	0.75	0.25
	0.75	1	1	1	1	0.75	1	1	0.75	1	1	0.75	1	1	1	1	0.75	1	0.75		0.75	0.25	0.25	0.75	0.25	0.5	0.5	0.5	0.5	0.25	0.25	0.75	0.5	0	0.5	0.5	0.25	0.25	0.5		0.75	0.75	0.25	0.25	0.25	0.75	0	0.25	0.25
	0.75	1	1	1	1	0.75	0.75	1	1	1	0.75	1	1	1	1	1	0.75	1	1		0.25	0.25	0.25	0	0	0.5	0.75	0.5	0.25	0	0.25	0.25	0.5	0	0.5	0	0.5	0	0		1	1	0	0.25	0	0.75	0.75	0	0.25
	0.75	1	1	1	1	1	0.5	1	1	1	1	1	0.75	0.75	1	0.75	1	1	1		0.5	0	0.25	0.25	0.5	0.25	0.5	1	0.25	0	0.5	0.25	0.25	0.75	0.75	0.5	0.75	0	0.25		0.25	0.75	0.25	0	0.25	0	0.75	0.75	0.25
	1	1	1	0.75	0.75	0.75	0.75	1	1	1	1	1	1	0.75	0.75	1	1	0.75	1		0.5	0	0	0.25	0	1	0.5	1	0.5	0.75	0.5	0	0.75	0.25	0.25	0	0.25	0.5	0.25		0.75	0.25	0.5	0.75	0.5	0.75	0.25	0.75	0.5
	1	1	1	1	1	1	1	1	1	1	1	1	1	0.75	1	1	1	1	1		0.75	0.5	0.75	0.25	0.75	0.25	0	0	0.5	0.25	0.5	0.5	0	0.25	0.25	0.5	0.75	0.25	0.5		0.75	0.75	0.25	0.75	0.75	0.5	0.25	0.25	0.5
	0.75	1	0.5	0.75	0.75	0.75	1	0.75	0.75	1	0.75	0.75	0.75	1	1	0.75	1	1	0.75		0.25	0.25	0.25	0	0	0.5	0.75	0.5	0	0.25	0.25	0.25	0.25	0	0.25	0	0.25	0.5	0.5		0.5	0.5	0.5	0	0.5	0.5	0.5	0.25	0.25
	0.75	1	1	1	0.75	1	1	0.75	1	0.75	1	1	1	0.75	1	1	1	1	1		0	0.25	0	0.5	0.25	0.25	0.5	0.5	0.75	0.25	0.75	0	0.25	0.5	0.25	0.5	0	1	0		0.5	0	0.25	0	0.5	0.5	0.75	0.5	1
	0.75	1	1	1	0.75	0.75	1	1	1	1	1	1	0.75	1	1	0.75	0.75	0.75	1		0.75	0.25	0.25	0	0.5	0.25	0.5	0.5	0	0.5	0	0.25	0.25	0.5	0.25	0.25	0.5	0	0.5		1	0.75	0.25	0.5	0.75	0.5	0.5	0.25	0.5
	0.75	1	1	1	0.75	1	1	1	1	1	1	1	0.75	1	1	1	1	1	1		0.25	0.5	0.25	0.5	0	0.5	0.25	0.5	0.25	0.25	0.5	0.5	0.5	0.75	0.25	0.5	0.75	0	0		0.5	0.75	0.5	0.25	0.75	0.5	0.25	0.5	0
	1	1	1	0.75	0.75	1	1	1	1	1	1	0.75	1	1	1	1	1	1	1		0.5	0.5	0.5	0.25	0.75	1	1	0	0	0.25	0.75	0.25	0.5	0.5	0.25	0.25	0.25	0.5	0.25		0.75	0.5	0.5	0.75	0.75	1	0.5	0	0
	0.75	1	1	1	1	1	1	1	0.75	1	1	1	1	1	1	0.75	1	0.75	1		0.5	1	0	0.75	0.75	0.75	0.5	0.5	0.25	0	0.75	0.5	0	0.5	0.75	0.5	1	0.75	0.75		1	1	0	1	0.75	0.5	0.25	0.75	0.5
	1	1	0.75	1	0.75	1	1	1	0.75	1	1	1	1	1	1	1	1	1	1		0.75	0	0.5	0.5	0.25	0.25	0.5	0.25	1	0.5	0.75	0.75	0.75	0.25	0.5	0.75	0.25	0.75	0.75		1	0.5	1	0.75	0.5	0.25	0.75	0.5	0.75
	1	1	1	0.75	0.75	1	1	0.75	1	1	1	0.75	1	1	1	1	0.75	1	1		0.75	0.5	0.25	0.75	0.75	0.75	0.5	1	0.25	0.25	1	0.5	0.5	0.5	0.25	0.25	1	0.75	0.25		1	0.25	0.25	0.75	0.75	0.75	0.75	0.5	0.5
	0.5	1	0.75	0.75	1	1	1	0.75	1	1	0.75	0.75	0.75	0.75	1	1	1	1	1		0.25	0.25	0.25	0.25	0.25	0.5	0.25	0	0	0.5	0.25	1	0.75	0	0.25	0.25	0.5	1	1		0.5	0.5	0.75	0.5	0	0.25	0.25	0.25	0.5
	1	1	1	1	1	0.75	0.75	0.75	1	0.75	1	1	1	1	1	0.75	1	1	1		0.25	0.25	0.5	0	0.5	0	0.75	0.25	0.25	0.5	0.25	0.5	0.25	0.25	0.75	0.5	0.5	0.25	0.25		0.5	0.5	0.75	0	0.25	0.5	0.25	0.25	0.75
	1	1	1	1	1	1	0.75	1	1	0.75	1	1	1	1	0.75	1	1	1	1		0.25	0.5	0.5	0	0.5	0.5	0.5	0.25	0.5	0.5	0.75	0	0	0.5	0.75	0.75	1	0.5	0.5		1	0.75	1	0.5	0.25	0.5	0.5	0	0.75
baseline performance for each delta F
	0.25	0.5	0.75	1
#mouse	0.16	0.2	0.18	0.12
	0.26	0.3	0.2	0.16
	0.26	0.32	0.22	0.2
	0.3	0.32	0.22	0.2
	0.3	0.34	0.26	0.22
	0.3	0.34	0.28	0.24
	0.3	0.42	0.28	0.24
	0.3	NaN	0.3	0.24
	0.3	NaN	0.3	0.24
	0.3	NaN	0.3	0.28
	0.3	NaN	0.32	0.28
	0.32	NaN	0.32	0.32
	0.32	NaN	0.36	0.32
	0.32	NaN	0.36	0.32
	0.32	NaN	0.42	0.32
	0.32	NaN	NaN	0.32
	0.34	NaN	NaN	0.32
	0.36	NaN	NaN	0.34
	0.36	NaN	NaN	0.34
	0.36	NaN	NaN	0.34
	0.36	NaN	NaN	0.38
	0.36	NaN	NaN	0.4
	0.36	NaN	NaN	0.4
	0.38	NaN	NaN	0.44
	0.42	NaN	NaN	NaN
	0.42	NaN	NaN	NaN
	0.42	NaN	NaN	NaN
	0.42	NaN	NaN	NaN
	0.42	NaN	NaN	NaN
	0.44	NaN	NaN	NaN
	0.5	NaN	NaN	NaN
[truncated: 10 more columns]

## Sheet: Fig. 2B
d' value		delta F: for cond visit 1 to 14						delta F: for cond visit 15 to 29						delta F: for cond visit 30 to 199
		0.25	0.5	0.75	1			0.25	0.5	0.75	1			0.25	0.5	0.75	1
	#mouse	-0.0668459	0.446432	0.699045	1.07789		#mouse	0.243042	0.285094	0.849804	0.633731		#mouse	0.622919	0.791628	1.19716	1.14521
		0.202205	0.479737	0.829627	1.09028			0.483162	0.974475	0.968702	1.11532			0.656804	1.19298	1.28759	1.47889
		0.25419	0.565949	0.861672	1.12209			0.492866	1.18701	0.994659	1.18572			0.657409	1.25013	1.30447	1.50105
		0.269655	0.63611	0.883766	1.12879			0.513699	1.20884	1.09691	1.23826			0.677012	1.30209	1.43486	1.60684
		0.299325	0.801278	0.914219	1.318			0.588274	1.33772	1.13718	1.2653			0.784757	1.3675	1.47452	1.63651
		0.319319	1.34979	1.13321	1.35546			0.618662	1.43962	1.21417	1.29675			0.813806	1.38163	1.51195	1.65653
		0.336955	1.42078	1.31251	1.44399			0.667702	1.52233	1.2638	1.35818			0.848411	1.84914	1.54267	1.66515
		0.432628	NaN	1.32716	1.47815			0.811776	NaN	1.27742	1.37777			0.871702	NaN	1.60451	1.71124
		0.43593	NaN	1.34425	1.53048			0.835794	NaN	1.3212	1.42941			0.91928	NaN	1.62576	1.72374
		0.462616	NaN	1.43658	1.53365			0.841621	NaN	1.3576	1.55444			0.985238	NaN	1.63954	1.73168
		0.477883	NaN	1.43779	1.59755			0.849513	NaN	1.5415	1.59451			1.01058	NaN	1.65157	1.78124
		0.572377	NaN	1.6501	1.66414			0.937433	NaN	1.72277	1.61527			1.0298	NaN	1.70693	1.80563
		0.575372	NaN	1.78456	1.68582			0.992258	NaN	1.73199	1.71161			1.04066	NaN	1.78829	1.85913
		0.631134	NaN	1.85806	1.68824			0.996764	NaN	1.86358	1.71586			1.08196	NaN	1.90477	1.87882
		0.638195	NaN	2.21796	1.81958			1.14659	NaN	2.16532	1.72797			1.09936	NaN	2.04246	1.90764
		0.650861	NaN	NaN	1.83134			1.16093	NaN	NaN	1.73336			1.12813	NaN	NaN	1.92387
		0.739393	NaN	NaN	1.84768			1.24308	NaN	NaN	1.81275			1.17379	NaN	NaN	1.93452
		0.742954	NaN	NaN	1.86096			1.25048	NaN	NaN	1.81362			1.18623	NaN	NaN	1.9827
		0.772648	NaN	NaN	1.87449			1.30997	NaN	NaN	1.85335			1.20261	NaN	NaN	2.06461
		0.883473	NaN	NaN	1.95215			1.35796	NaN	NaN	1.91009			1.22632	NaN	NaN	2.07222
		0.898412	NaN	NaN	1.99393			1.38596	NaN	NaN	2.02549			1.24842	NaN	NaN	2.11682
		0.907375	NaN	NaN	2.08568			1.40062	NaN	NaN	2.03617			1.26134	NaN	NaN	2.13379
		0.912623	NaN	NaN	2.08816			1.40453	NaN	NaN	2.05897			1.26311	NaN	NaN	2.18801
		0.987795	NaN	NaN	2.17768			1.45003	NaN	NaN	2.13473			1.26732	NaN	NaN	2.28402
		1.101	NaN	NaN	NaN			1.45093	NaN	NaN	NaN			1.31559	NaN	NaN	NaN
		1.15774	NaN	NaN	NaN			1.45093	NaN	NaN	NaN			1.35541	NaN	NaN	NaN
		1.18534	NaN	NaN	NaN			1.50809	NaN	NaN	NaN			1.3703	NaN	NaN	NaN
		1.18916	NaN	NaN	NaN			1.52634	NaN	NaN	NaN			1.45204	NaN	NaN	NaN
		1.24439	NaN	NaN	NaN			1.62791	NaN	NaN	NaN			1.52073	NaN	NaN	NaN
		1.28468	NaN	NaN	NaN			1.64482	NaN	NaN	NaN			1.57694	NaN	NaN	NaN
		1.29058	NaN	NaN	NaN			2.04058	NaN	NaN	NaN			1.606	NaN	NaN	NaN

## Sheet: Fig. 2C
% visits w/o nose-pokes		baseline performance for each delta F						safe visits performance for each delta F						cond visits performance for each delta F
		0.25	0.5	0.75	1			0.25	0.5	0.75	1			0.25	0.5	0.75	1
	#mouse	0.16	0.2	0.18	0.12		#mouse	0.365672	0.370968	0.193798	0.23913		#mouse	0.74	0.84	0.84	0.78
		0.26	0.3	0.2	0.16			0.37037	0.411215	0.248227	0.240385			0.76	0.9	0.84	0.86
		0.26	0.32	0.22	0.2			0.395161	0.430894	0.267241	0.246575			0.8	0.92	0.88	0.88
		0.3	0.32	0.22	0.2			0.403226	0.434783	0.330827	0.264286			0.8	0.92	0.9	0.88
		0.3	0.34	0.26	0.22			0.410959	0.46875	0.33913	0.275591			0.8	0.94	0.9	0.9
		0.3	0.34	0.28	0.24			0.450382	0.518182	0.349206	0.282051			0.84	0.94	0.9	0.9
		0.3	0.42	0.28	0.24			0.463415	0.605042	0.378378	0.305344			0.84	0.94	0.9	0.94
		0.3	NaN	0.3	0.24			0.464912	NaN	0.397849	0.327273			0.86	NaN	0.92	0.94
		0.3	NaN	0.3	0.24			0.482759	NaN	0.427536	0.335616			0.86	NaN	0.92	0.94
		0.3	NaN	0.3	0.28			0.506849	NaN	0.467213	0.338583			0.86	NaN	0.94	0.94
		0.3	NaN	0.32	0.28			0.508621	NaN	0.491803	0.347826			0.88	NaN	0.96	0.96
		0.32	NaN	0.32	0.32			0.521739	NaN	0.493333	0.358333			0.88	NaN	0.96	0.96
		0.32	NaN	0.36	0.32			0.547826	NaN	0.525	0.371795			0.88	NaN	0.96	0.96
		0.32	NaN	0.36	0.32			0.56391	NaN	0.54955	0.373984			0.9	NaN	0.98	0.96
		0.32	NaN	0.42	0.32			0.584507	NaN	0.57037	0.388889			0.9	NaN	0.98	0.96
		0.32	NaN	NaN	0.32			0.586777	NaN	NaN	0.4			0.9	NaN	NaN	0.96
		0.34	NaN	NaN	0.32			0.590909	NaN	NaN	0.425			0.9	NaN	NaN	0.96
		0.36	NaN	NaN	0.34			0.619048	NaN	NaN	0.426357			0.92	NaN	NaN	0.96
		0.36	NaN	NaN	0.34			0.619835	NaN	NaN	0.44			0.92	NaN	NaN	0.96
		0.36	NaN	NaN	0.34			0.634921	NaN	NaN	0.463235			0.92	NaN	NaN	0.98
		0.36	NaN	NaN	0.38			0.654412	NaN	NaN	0.477612			0.92	NaN	NaN	0.98
		0.36	NaN	NaN	0.4			0.669291	NaN	NaN	0.5			0.92	NaN	NaN	0.98
		0.36	NaN	NaN	0.4			0.669903	NaN	NaN	0.508333			0.94	NaN	NaN	0.98
		0.38	NaN	NaN	0.44			0.680556	NaN	NaN	0.508929			0.94	NaN	NaN	1
		0.42	NaN	NaN	NaN			0.68254	NaN	NaN	NaN			0.94	NaN	NaN	NaN
		0.42	NaN	NaN	NaN			0.688	NaN	NaN	NaN			0.94	NaN	NaN	NaN
		0.42	NaN	NaN	NaN			0.694215	NaN	NaN	NaN			0.94	NaN	NaN	NaN
		0.42	NaN	NaN	NaN			0.727273	NaN	NaN	NaN			0.94	NaN	NaN	NaN
		0.42	NaN	NaN	NaN			0.732283	NaN	NaN	NaN			0.96	NaN	NaN	NaN
		0.44	NaN	NaN	NaN			0.736364	NaN	NaN	NaN			0.98	NaN	NaN	NaN
		0.5	NaN	NaN	NaN			0.769231	NaN	NaN	NaN			0.98	NaN	NaN	NaN

## Sheet: Fig. 3A
% visits w/o nose-pokes, interpolated		distance to safe (octave)
		0	0.01	0.02	0.03	0.04	0.05	0.06	0.07	0.08	0.09	0.1	0.11	0.12	0.13	0.14	0.15	0.16	0.17	0.18	0.19	0.2	0.21	0.22	0.23	0.24	0.25	0.26	0.27	0.28	0.29	0.3	0.31	0.32	0.33	0.34	0.35	0.36	0.37	0.38	0.39	0.4	0.41	0.42	0.43	0.44	0.45	0.46	0.47
	#mouse, df = 0.25	0.565868	0.60919	0.652511	0.695833	0.739154	0.669413	0.591916	0.676077	0.769493	0.760878	0.750494	0.740111	0.729727	0.727367	0.759321	0.791275	0.823229	0.8483	0.855896	0.863492	0.871087	0.878139	0.883923	0.889706	0.895489	0.900304
		0.634884	0.629034	0.623185	0.617336	0.611487	0.622243	0.634138	0.723684	0.817676	0.817541	0.815775	0.814009	0.812242	0.810445	0.808518	0.80659	0.804662	0.806264	0.816831	0.827397	0.837964	0.846791	0.85156	0.856328	0.861096	0.865234
		0.694845	0.701179	0.707513	0.713848	0.720182	0.70551	0.689397	0.729099	0.771997	0.776161	0.779655	0.783149	0.786642	0.792165	0.806368	0.82057	0.834772	0.845372	0.846824	0.848277	0.849729	0.854689	0.867833	0.880976	0.89412	0.905476
		0.690141	0.696466	0.702791	0.709116	0.715441	0.779204	0.846908	0.849737	0.848852	0.815753	0.782095	0.748437	0.714779	0.700665	0.770132	0.839599	0.909066	0.953132	0.932705	0.912278	0.891851	0.881944	0.896589	0.911234	0.925879	0.938981
		0.546763	0.546048	0.545334	0.54462	0.543906	0.648852	0.761047	0.77393	0.781127	0.765143	0.748756	0.73237	0.715984	0.713708	0.771777	0.829847	0.887916	0.923582	0.902363	0.881144	0.859925	0.849789	0.865522	0.881254	0.896986	0.91008
		0.717435	0.683233	0.649031	0.614829	0.580627	0.636426	0.698398	0.735118	0.770391	0.764199	0.757288	0.750377	0.743465	0.74405	0.776689	0.809329	0.841968	0.862506	0.85232	0.842134	0.831948	0.82847	0.840647	0.852824	0.865	0.875566
		0.63048	0.634559	0.638639	0.642718	0.646797	0.614574	0.579862	0.691579	0.81168	0.834092	0.854812	0.875531	0.896251	0.909247	0.889216	0.869185	0.849154	0.839184	0.854763	0.870341	0.88592	0.897666	0.900467	0.903268	0.906069	0.908024
		0.64918	0.654974	0.660768	0.666562	0.672355	0.755379	0.843702	0.863439	0.879249	0.877687	0.875824	0.873961	0.872098	0.869732	0.865215	0.860699	0.856182	0.8509	0.843678	0.836455	0.829232	0.830853	0.853115	0.875376	0.897638	0.918123
		0.636095	0.66705	0.698006	0.728962	0.759917	0.809745	0.860868	0.808879	0.750986	0.763601	0.777438	0.791275	0.805112	0.820385	0.841802	0.863218	0.884635	0.90112	0.905085	0.909049	0.913014	0.916697	0.919724	0.922751	0.925778	0.928278
		0.571429	0.540184	0.508939	0.477695	0.44645	0.514408	0.589172	0.637065	0.683421	0.685871	0.68756	0.689249	0.690939	0.692832	0.695601	0.69837	0.701139	0.717385	0.76785	0.818316	0.868782	0.904782	0.907025	0.909268	0.911511	0.91367
		0.610526	0.6383	0.666074	0.693847	0.721621	0.727309	0.731481	0.754381	0.778353	0.783962	0.789253	0.794544	0.799835	0.81016	0.842013	0.873866	0.905719	0.930829	0.93882	0.946811	0.954802	0.958689	0.952998	0.947307	0.941616	0.936514
		0.693009	0.731011	0.769014	0.807016	0.845018	0.780482	0.708912	0.786936	0.873525	0.881991	0.889103	0.896215	0.903327	0.907341	0.898107	0.888874	0.87964	0.87493	0.881706	0.888481	0.895257	0.899343	0.897154	0.894965	0.892776	0.890706
		0.526042	0.551728	0.577414	0.6031	0.628786	0.590472	0.547767	0.644018	0.748225	0.742025	0.733912	0.725799	0.717686	0.71851	0.757549	0.796589	0.835628	0.86571	0.873047	0.880384	0.887721	0.89635	0.907994	0.919639	0.931283	0.942002
		0.716714	0.717522	0.718331	0.71914	0.719948	0.707716	0.694588	0.754652	0.818905	0.786826	0.753078	0.719329	0.685581	0.653531	0.628749	0.603966	0.579183	0.578332	0.638241	0.698151	0.758061	0.803748	0.816242	0.828736	0.84123	0.851108
		0.452174	0.42564	0.399106	0.372572	0.346038	0.356508	0.377878	0.385348	0.390929	0.411439	0.444182	0.476925	0.509668	0.536282	0.55531	0.574338	0.593367	0.616517	0.652779	0.689041	0.725303	0.758838	0.777016	0.795193	0.813371	0.831549
		0.672761	0.655549	0.638338	0.621127	0.603916	0.690282	0.807157	0.745862	0.660357	0.630031	0.644919	0.659806	0.674693	0.693001	0.715543	0.738086	0.760628	0.776657	0.771971	0.767286	0.7626	0.763718	0.797524	0.831331	0.865137	0.898944
		0.576316	0.560339	0.544362	0.528384	0.512407	0.479381	0.441333	0.438177	0.439762	0.432773	0.418759	0.404744	0.39073	0.401536	0.443058	0.48458	0.526103	0.564955	0.595315	0.625675	0.656035	0.686986	0.721266	0.755545	0.789824	0.824104
		0.649438	0.633801	0.618165	0.602528	0.586891	0.60885	0.641882	0.63505	0.6228	0.6239	0.635936	0.647973	0.660009	0.683966	0.722676	0.761386	0.800096	0.828717	0.825253	0.82179	0.818326	0.819312	0.845362	0.871411	0.897461	0.92351
		0.588068	0.524457	0.460846	0.397234	0.333623	0.458933	0.639891	0.648537	0.633769	0.632417	0.642056	0.651696	0.661335	0.676322	0.697928	0.719533	0.741139	0.763634	0.788957	0.814281	0.839605	0.861427	0.863519	0.865612	0.867705	0.869798
		0.579104	0.569491	0.559877	0.550263	0.540649	0.598579	0.676404	0.647043	0.603116	0.600416	0.631495	0.662574	0.693654	0.721058	0.743915	0.766772	0.789628	0.813108	0.838568	0.864029	0.889489	0.911421	0.913477	0.915532	0.917588	0.919644
		0.657233	0.657304	0.657375	0.657447	0.657518	0.610435	0.549462	0.583471	0.630386	0.653545	0.657238	0.660931	0.664624	0.688217	0.736438	0.784659	0.83288	0.871346	0.87879	0.886234	0.893678	0.89728	0.879242	0.861203	0.843164	0.825125
		0.364706	0.424869	0.485032	0.545195	0.605358	0.601205	0.578106	0.638453	0.71014	0.752122	0.769767	0.787411	0.805056	0.826314	0.852043	0.877773	0.903502	0.919946	0.906857	0.893769	0.88068	0.872796	0.894226	0.915655	0.937085	0.958514
		0.609756	0.617016	0.624277	0.631537	0.638797	0.662986	0.692162	0.723445	0.755013	0.782672	0.807128	0.831584	0.856039	0.872525	0.879149	0.885773	0.892397	0.899836	0.909871	0.919905	0.92994	0.938862	0.941521	0.94418	0.946838	0.949497
		0.636704	0.615813	0.594922	0.574031	0.553141	0.491994	0.418989	0.480709	0.560734	0.61409	0.645594	0.677099	0.708603	0.721515	0.711419	0.701322	0.691226	0.686663	0.699699	0.712735	0.725771	0.738859	0.752238	0.765617	0.778996	0.792375
		0.360577	0.367594	0.374612	0.38163	0.388647	0.46022	0.550807	0.499388	0.428673	0.429917	0.490123	0.55033	0.610536	0.656071	0.68345	0.710828	0.738207	0.756291	0.744816	0.733341	0.721866	0.716622	0.746472	0.776323	0.806173	0.836024
		0.625974	0.606032	0.586089	0.566147	0.546204	0.597392	0.669531	0.689081	0.701485	0.727176	0.763754	0.800333	0.836912	0.869929	0.89854	0.927151	0.955761	0.974455	0.961607	0.948759	0.935911	0.924121	0.918292	0.912462	0.906633	0.900803
		0.390476	0.428452	0.466428	0.504404	0.542379	0.552062	0.55341	0.545927	0.537244	0.530235	0.524597	0.51896	0.513322	0.530162	0.574821	0.619479	0.664138	0.696273	0.688582	0.68089	0.673199	0.671989	0.707287	0.742586	0.777884	0.813183
		0.414286	0.444417	0.474548	0.504679	0.534811	0.452935	0.338065	0.434265	0.559144	0.625807	0.644769	0.663732	0.682694	0.71342	0.758703	0.803986	0.84927	0.887404	0.9028	0.918196	0.933592	0.945754	0.9397	0.933646	0.927592	0.921538
		0.455357	0.477075	0.498793	0.52051	0.542228	0.555419	0.566098	0.608584	0.655391	0.672855	0.666278	0.6597	0.653123	0.667486	0.707764	0.748043	0.788322	0.817556	0.811663	0.80577	0.799876	0.798231	0.820514	0.842797	0.86508	0.887363
		0.684028	0.664967	0.645907	0.626846	0.607785	0.670748	0.757871	0.747893	0.724721	0.722596	0.737715	0.752834	0.767954	0.778398	0.783057	0.787715	0.792374	0.801836	0.826574	0.851312	0.87605	0.896832	0.895325	0.893818	0.89231	0.890803
		0.610687	0.565087	0.519487	0.473886	0.428286	0.462168	0.519462	0.576954	0.634473	0.667599	0.680739	0.693879	0.707018	0.713501	0.711745	0.709989	0.708233	0.709043	0.718018	0.726993	0.735968	0.748745	0.782941	0.817137	0.851333	0.885529
	#mouse, df = 0.5	0.392473	0.371613	0.350752	0.329892	0.309032	0.378329	0.453811	0.529293	0.604775	0.586246	0.566088	0.54593	0.525772	0.507359	0.496413	0.485467	0.47452	0.471788	0.489912	0.508037	0.526161	0.544285	0.56241	0.580534	0.598658	0.618121	0.653595	0.689069	0.724543	0.760016	0.79549	0.830964	0.866438	0.901912	0.889054	0.875468	0.861881	0.848295	0.834708	0.821122	0.807535	0.794313	0.810054	0.825795	0.841537	0.857278	0.873019	0.88876
		0.509642	0.507269	0.504897	0.502525	0.500152	0.535389	0.573206	0.611023	0.64884	0.659457	0.669601	0.679746	0.689891	0.690428	0.649877	0.609326	0.568775	0.542907	0.554321	0.565734	0.577147	0.588561	0.599974	0.611387	0.6228	0.63524	0.659956	0.684671	0.709387	0.734103	0.758819	0.783535	0.80825	0.832966	0.830613	0.827852	0.825091	0.82233	0.819569	0.816808	0.814047	0.811476	0.823992	0.836509	0.849025	0.861541	0.874057	0.886574
		0.402062	0.397769	0.393476	0.389184	0.384891	0.382339	0.379906	0.377474	0.375041	0.39627	0.417909	0.439547	0.461186	0.475264	0.45701	0.438757	0.420503	0.410596	0.42188	0.433165	0.444449	0.455733	0.467018	0.478302	0.489586	0.50143	0.519967	0.538504	0.55704	0.575577	0.594114	0.612651	0.631188	0.649725	0.650731	0.651473	0.652214	0.652956	0.653698	0.65444	0.655181	0.656199	0.679144	0.70209	0.725035	0.74798	0.770926	0.793871
		0.534783	0.526224	0.517666	0.509108	0.500549	0.508661	0.517917	0.527172	0.536428	0.575689	0.615469	0.65525	0.695031	0.716248	0.658077	0.599906	0.541734	0.512397	0.55627	0.600144	0.644017	0.687891	0.731764	0.775638	0.819511	0.859176	0.848497	0.837818	0.827139	0.81646	0.805781	0.795102	0.784423	0.773744	0.787025	0.800667	0.81431	0.827952	0.841595	0.855237	0.86888	0.882364	0.883229	0.884094	0.884959	0.885824	0.886689	0.887554
		0.487528	0.456659	0.42579	0.39492	0.364051	0.438333	0.51983	0.601326	0.682822	0.689672	0.695228	0.700784	0.70634	0.712258	0.71972	0.727183	0.734646	0.741301	0.745905	0.750509	0.755113	0.759717	0.764321	0.768925	0.773529	0.778588	0.789088	0.799588	0.810088	0.820588	0.831089	0.841589	0.852089	0.862589	0.846953	0.830923	0.814892	0.798862	0.782832	0.766801	0.750771	0.735206	0.756676	0.778145	0.799614	0.821084	0.842553	0.864022
		0.454308	0.428748	0.403188	0.377628	0.352068	0.351192	0.35201	0.352827	0.353645	0.394163	0.43537	0.476577	0.517784	0.543101	0.500468	0.457835	0.415202	0.392928	0.422348	0.451768	0.481187	0.510607	0.540027	0.569446	0.598866	0.626217	0.628817	0.631418	0.634018	0.636619	0.639219	0.641819	0.64442	0.64702	0.66775	0.688754	0.709758	0.730762	0.751766	0.772769	0.793773	0.814618	0.822818	0.831019	0.839219	0.847419	0.85562	0.86382
		0.435216	0.448295	0.461374	0.474453	0.487532	0.51247	0.538222	0.563974	0.589725	0.614738	0.639738	0.664738	0.689738	0.708633	0.70142	0.694206	0.686993	0.685985	0.700731	0.715477	0.730223	0.74497	0.759716	0.774462	0.789208	0.803177	0.807844	0.81251	0.817177	0.821844	0.82651	0.831177	0.835844	0.84051	0.849045	0.857638	0.866232	0.874825	0.883418	0.892011	0.900604	0.909067	0.90711	0.905153	0.903197	0.90124	0.899284	0.897327
	#mouse, df = 0.75	0.3	0.313492	0.326983	0.340475	0.353967	0.367458	0.38095	0.394442	0.407933	0.387412	0.366301	0.34519	0.324079	0.302968	0.281857	0.260747	0.239636	0.245997	0.322114	0.398231	0.457262	0.48785	0.518438	0.549026	0.579615	0.606577	0.59016	0.573744	0.557327	0.54091	0.524494	0.508077	0.491661	0.475244	0.487974	0.501144	0.514314	0.527484	0.540654	0.553824	0.566994	0.579949	0.575848	0.571748	0.567647	0.563547	0.559446	0.555346
		0.353201	0.36159	0.369979	0.378367	0.386756	0.395145	0.403534	0.411923	0.420312	0.423389	0.426374	0.42936	0.432345	0.435331	0.438316	0.441301	0.444287	0.462989	0.521598	0.580207	0.620006	0.628488	0.636971	0.645454	0.653936	0.660956	0.650471	0.639987	0.629502	0.619017	0.608533	0.598048	0.587564	0.577079	0.600281	0.623991	0.647701	0.671411	0.695121	0.718832	0.742542	0.765638	0.73989	0.714142	0.688394	0.662646	0.636898	0.61115
		0.364985	0.366977	0.368968	0.37096	0.372952	0.374943	0.376935	0.378927	0.380918	0.376749	0.372473	0.368197	0.363921	0.359646	0.35537	0.351094	0.346818	0.354736	0.393618	0.4325	0.46917	0.502161	0.535152	0.568142	0.601133	0.629768	0.606285	0.582802	0.55932	0.535837	0.512355	0.488872	0.46539	0.441907	0.452414	0.463433	0.474452	0.485472	0.496491	0.50751	0.518529	0.529448	0.532342	0.535237	0.538132	0.541027	0.543922	0.546816
		0.258883	0.270852	0.282821	0.29479	0.306759	0.318728	0.330697	0.342666	0.354635	0.347388	0.339808	0.332228	0.324647	0.317067	0.309487	0.301907	0.294327	0.297719	0.328971	0.360223	0.387596	0.408513	0.42943	0.450346	0.471263	0.488224	0.457865	0.427505	0.397146	0.366787	0.336427	0.306068	0.275708	0.245349	0.280054	0.315739	0.351425	0.387111	0.422797	0.458483	0.494169	0.529468	0.533998	0.538528	0.543058	0.547588	0.552118	0.556648
		0.326425	0.33283	0.339236	0.345641	0.352047	0.358452	0.364858	0.371263	0.377669	0.362653	0.347265	0.331878	0.316491	0.301104	0.285716	0.270329	0.254942	0.258622	0.310713	0.362805	0.393757	0.389517	0.385276	0.381036	0.376795	0.371646	0.355625	0.339604	0.323584	0.307563	0.291543	0.275522	0.259502	0.243481	0.289429	0.336311	0.383193	0.430075	0.476957	0.523839	0.570721	0.616633	0.585387	0.554141	0.522894	0.491648	0.460402	0.429155
		0.45	0.444201	0.438402	0.432603	0.426804	0.421005	0.415206	0.409407	0.403608	0.41441	0.425501	0.436591	0.447682	0.458772	0.469862	0.480953	0.492043	0.502505	0.51137	0.520235	0.519389	0.502378	0.485366	0.468354	0.451343	0.435304	0.430899	0.426494	0.422089	0.417685	0.41328	0.408875	0.40447	0.400065	0.411042	0.42225	0.433459	0.444667	0.455876	0.467084	0.478292	0.489268	0.481688	0.474109	0.466529	0.45895	0.451371	0.443791
		0.442408	0.467935	0.493462	0.518989	0.544516	0.570043	0.59557	0.621097	0.646624	0.630444	0.613542	0.596639	0.579737	0.562834	0.545932	0.529029	0.512127	0.520827	0.594533	0.668239	0.711236	0.70311	0.694984	0.686858	0.678732	0.670988	0.667817	0.664645	0.661474	0.658302	0.655131	0.65196	0.648788	0.645617	0.6794	0.71374	0.74808	0.78242	0.816761	0.851101	0.885441	0.919132	0.901188	0.883243	0.865299	0.847355	0.82941	0.811466
		0.437811	0.437296	0.436782	0.436267	0.435752	0.435238	0.432649	0.414181	0.395713	0.377244	0.391004	0.42387	0.456737	0.489603	0.52247	0.555337	0.588203	0.62107	0.653937	0.306592	0.321397	0.336203	0.351009	0.365814	0.38062	0.395426	0.410231	0.425037	0.439843	0.470696	0.503137	0.535579	0.56802	0.600462	0.632903	0.665345	0.697786	0.730228	0.75596	0.775883	0.795806	0.815729	0.835652	0.855574	0.875497	0.89542	0.915343	0.934688
		0.243056	0.269727	0.296398	0.323068	0.349739	0.37641	0.402039	0.419683	0.437327	0.454971	0.460794	0.459609	0.458424	0.457239	0.456054	0.454868	0.453683	0.452498	0.451313	0.415575	0.406528	0.39748	0.388433	0.379385	0.370338	0.361291	0.352243	0.343196	0.334148	0.358541	0.386244	0.413948	0.441651	0.469354	0.497057	0.524761	0.552464	0.580167	0.603629	0.623418	0.643207	0.662996	0.682785	0.702574	0.722363	0.742152	0.761941	0.781544
		0.451613	0.444101	0.436588	0.429076	0.421564	0.414052	0.408314	0.416163	0.424012	0.431861	0.441283	0.451638	0.461993	0.472348	0.482703	0.493057	0.503412	0.513767	0.524122	0.473157	0.471327	0.469497	0.467667	0.465837	0.464007	0.462177	0.460347	0.458517	0.456687	0.481257	0.50844	0.535624	0.562807	0.589991	0.617175	0.644358	0.671542	0.698725	0.723674	0.746687	0.7697	0.792713	0.815726	0.838738	0.861751	0.884764	0.907777	0.930235
		0.336957	0.324026	0.311096	0.298166	0.285236	0.272306	0.26051	0.257393	0.254277	0.25116	0.259412	0.274405	0.289398	0.304391	0.319384	0.334377	0.349369	0.364362	0.379355	0.317281	0.327675	0.338069	0.348463	0.358857	0.369252	0.379646	0.39004	0.400434	0.410828	0.403156	0.393695	0.384234	0.374773	0.365312	0.355851	0.34639	0.336929	0.327467	0.33917	0.369198	0.399226	0.429255	0.459283	0.489311	0.519339	0.549367	0.579395	0.609197
		0.562992	0.554263	0.545535	0.536806	0.528077	0.519348	0.511243	0.507909	0.504575	0.501241	0.506837	0.517727	0.528617	0.539508	0.550398	0.561288	0.572179	0.583069	0.593959	0.453456	0.465452	0.477448	0.489444	0.50144	0.513436	0.525432	0.537428	0.549423	0.561419	0.573799	0.586216	0.598633	0.61105	0.623468	0.635885	0.648302	0.660719	0.673137	0.67532	0.668643	0.661965	0.655288	0.64861	0.641933	0.635255	0.628578	0.6219	0.616106
		0.513308	0.533076	0.552843	0.572611	0.592378	0.612146	0.625837	0.593015	0.560192	0.527369	0.515794	0.516818	0.517842	0.518866	0.519889	0.520913	0.521937	0.522961	0.523985	0.453471	0.455695	0.457918	0.460142	0.462366	0.464589	0.466813	0.469037	0.47126	0.473484	0.487976	0.503682	0.519388	0.535095	0.550801	0.566507	0.582214	0.59792	0.613626	0.616588	0.608514	0.60044	0.592366	0.584292	0.576218	0.568144	0.56007	0.551996	0.544669
		0.498328	0.505409	0.512491	0.519573	0.526655	0.533736	0.542224	0.561475	0.580726	0.599977	0.607175	0.607225	0.607276	0.607327	0.607378	0.607428	0.607479	0.60753	0.607581	0.389661	0.41083	0.431999	0.453168	0.474337	0.495506	0.516675	0.537844	0.559014	0.580183	0.587603	0.593662	0.599721	0.605781	0.61184	0.617899	0.623958	0.630018	0.636077	0.652193	0.677016	0.701839	0.726662	0.751485	0.776309	0.801132	0.825955	0.850778	0.87513
		0.40404	0.399506	0.394972	0.390438	0.385903	0.381369	0.376852	0.372468	0.368084	0.363701	0.374571	0.394485	0.4144	0.434314	0.454229	0.474143	0.494057	0.513972	0.533886	0.396393	0.383876	0.371358	0.358841	0.346324	0.333806	0.321289	0.308771	0.296254	0.283736	0.307444	0.334738	0.362032	0.389326	0.41662	0.443914	0.471208	0.498501	0.525795	0.558688	0.596428	0.634169	0.671909	0.709649	0.747389	0.78513	0.82287	0.86061	0.897506
	#mouse, df = 1	0.260274	0.272693	0.285111	0.29753	0.309948	0.322367	0.334786	0.347204	0.359623	0.372042	0.38446	0.396879	0.409298	0.421716	0.436135	0.456565	0.476996	0.497426	0.517857	0.538287	0.558718	0.579148	0.599579	0.620009	0.64044	0.66087	0.681301	0.679541	0.668115	0.656689	0.645263	0.633837	0.622411	0.610985	0.599559	0.588133	0.576707	0.565281	0.558649	0.579434	0.600219	0.621004	0.641789	0.662574	0.683359	0.704143	0.724928	0.745713
		0.47076	0.472432	0.474104	0.475776	0.477448	0.47912	0.480792	0.482464	0.484136	0.485808	0.48748	0.489152	0.490824	0.492495	0.490662	0.478291	0.465921	0.45355	0.44118	0.428809	0.416438	0.404068	0.391697	0.379327	0.366956	0.354586	0.342215	0.344921	0.354194	0.363467	0.37274	0.382013	0.391286	0.400559	0.409832	0.419105	0.428379	0.437652	0.447598	0.461392	0.475186	0.48898	0.502774	0.516568	0.530362	0.544156	0.55795	0.571744
		0.492908	0.500696	0.508484	0.516273	0.524061	0.531849	0.539638	0.547426	0.555214	0.563003	0.570791	0.578579	0.586368	0.594156	0.599325	0.596619	0.593914	0.591208	0.588503	0.585797	0.583092	0.580386	0.577681	0.574975	0.57227	0.569564	0.566859	0.569594	0.5747	0.579806	0.584912	0.590018	0.595124	0.60023	0.605336	0.610442	0.615548	0.620654	0.625971	0.632493	0.639016	0.645539	0.652061	0.658584	0.665107	0.671629	0.678152	0.684674
		0.289157	0.292369	0.295582	0.298795	0.302008	0.30522	0.308433	0.311646	0.314859	0.318072	0.321284	0.324497	0.32771	0.330923	0.335455	0.343952	0.352449	0.360946	0.369444	0.377941	0.386438	0.394935	0.403433	0.41193	0.420427	0.428924	0.437422	0.441609	0.443918	0.446227	0.448536	0.450846	0.453155	0.455464	0.457773	0.460083	0.462392	0.464701	0.46924	0.486529	0.503818	0.521108	0.538397	0.555686	0.572976	0.590265	0.607554	0.624843
		0.389163	0.390652	0.392141	0.39363	0.395119	0.396608	0.398097	0.399586	0.401076	0.402565	0.404054	0.405543	0.407032	0.408521	0.413027	0.426598	0.440169	0.45374	0.467312	0.480883	0.494454	0.508026	0.521597	0.535168	0.548739	0.562311	0.575882	0.560445	0.532371	0.504298	0.476224	0.448151	0.420077	0.392004	0.36393	0.335856	0.307783	0.279709	0.259516	0.284388	0.309261	0.334134	0.359006	0.383879	0.408751	0.433624	0.458496	0.483369
		0.412791	0.406705	0.40062	0.394534	0.388449	0.382364	0.376278	0.370193	0.364107	0.358022	0.351936	0.345851	0.339766	0.33368	0.329845	0.332771	0.335698	0.338625	0.341552	0.344478	0.347405	0.350332	0.353259	0.356185	0.359112	0.362039	0.364966	0.375479	0.389297	0.403116	0.416934	0.430752	0.444571	0.458389	0.472207	0.486025	0.499844	0.513662	0.525733	0.527809	0.529885	0.531961	0.534037	0.536113	0.538189	0.540265	0.542341	0.544416
		0.378378	0.376413	0.374447	0.372482	0.370516	0.368551	0.366585	0.36462	0.362654	0.360688	0.358723	0.356757	0.354792	0.352826	0.35476	0.368412	0.382064	0.395716	0.409368	0.42302	0.436672	0.450324	0.463976	0.477628	0.49128	0.504933	0.518585	0.526979	0.533084	0.539188	0.545293	0.551397	0.557502	0.563606	0.569711	0.575815	0.58192	0.588024	0.595881	0.613754	0.631627	0.649501	0.667374	0.685247	0.703121	0.720994	0.738867	0.756741
		0.36859	0.368431	0.368273	0.368115	0.367956	0.367798	0.36764	0.367481	0.367323	0.367164	0.367006	0.366848	0.366689	0.366531	0.365754	0.363119	0.360484	0.357849	0.355214	0.352579	0.349944	0.347309	0.344673	0.342038	0.339403	0.336768	0.334133	0.333713	0.334257	0.334802	0.335347	0.335891	0.336436	0.336981	0.337525	0.33807	0.338614	0.339159	0.340463	0.34611	0.351758	0.357405	0.363052	0.368699	0.374346	0.379994	0.385641	0.391288
		0.494845	0.486598	0.478351	0.470104	0.461857	0.453609	0.445362	0.437115	0.428868	0.42062	0.412373	0.404126	0.395879	0.387632	0.382995	0.38921	0.395425	0.40164	0.407854	0.414069	0.420284	0.426499	0.432714	0.438929	0.445144	0.451359	0.457574	0.463985	0.470482	0.476978	0.483475	0.489972	0.496469	0.502966	0.509463	0.515959	0.522456	0.528953	0.534483	0.534483	0.534483	0.534483	0.534483	0.534483	0.534483	0.534483	0.534483	0.534483
		0.301587	0.318814	0.336041	0.353268	0.370494	0.387721	0.404948	0.422175	0.439402	0.456628	0.473855	0.491082	0.508309	0.525535	0.523136	0.46175	0.400363	0.387286	0.496868	0.60645	0.714264	0.712884	0.711505	0.710126	0.708747	0.707367	0.705988	0.704609	0.703229	0.70185	0.700471	0.699091	0.697712	0.696333	0.64178	0.677093	0.712407	0.74772	0.760236	0.642374	0.553553	0.719206	0.812341	0.845607	0.878874	0.912141	0.93234	0.93536
		0.392265	0.389033	0.385801	0.38257	0.379338	0.376106	0.372874	0.369642	0.36641	0.363179	0.359947	0.356715	0.353483	0.350251	0.34051	0.311203	0.281896	0.271574	0.309455	0.347337	0.38478	0.395092	0.405404	0.415715	0.426027	0.436339	0.446651	0.456963	0.467275	0.477587	0.487898	0.49821	0.508522	0.518834	0.404031	0.378147	0.352263	0.326379	0.311698	0.361081	0.416344	0.523136	0.575231	0.582173	0.589115	0.596057	0.598205	0.594052
		0.428571	0.429403	0.430234	0.431065	0.431896	0.432727	0.433558	0.434389	0.435221	0.436052	0.436883	0.437714	0.438545	0.439376	0.449723	0.488669	0.527614	0.570622	0.623941	0.67726	0.729649	0.724566	0.719482	0.714399	0.709316	0.704233	0.69915	0.694067	0.688983	0.6839	0.678817	0.673734	0.668651	0.663568	0.645707	0.607873	0.570038	0.532203	0.5	0.5	0.483529	0.32272	0.323942	0.458925	0.593909	0.728892	0.809507	0.818652
		0.325	0.342922	0.360843	0.378765	0.396686	0.414608	0.43253	0.450451	0.468373	0.486295	0.504216	0.522138	0.540059	0.557981	0.565951	0.544011	0.52207	0.511789	0.53111	0.550431	0.569482	0.571858	0.574234	0.57661	0.578986	0.581362	0.583738	0.586114	0.58849	0.590866	0.593242	0.595618	0.597994	0.60037	0.545142	0.557764	0.570385	0.583007	0.577362	0.467252	0.373682	0.425048	0.484275	0.549992	0.615709	0.681426	0.706195	0.677136
		0.288462	0.290943	0.293424	0.295906	0.298387	0.300868	0.303349	0.305831	0.308312	0.310793	0.313275	0.315756	0.318237	0.320719	0.325552	0.337454	0.349356	0.363745	0.384451	0.405156	0.425656	0.43343	0.441203	0.448977	0.456751	0.464524	0.472298	0.480072	0.487845	0.495619	0.503393	0.511166	0.51894	0.526714	0.447969	0.448049	0.448128	0.448208	0.456211	0.509524	0.555029	0.532106	0.544441	0.585884	0.627327	0.66877	0.687959	0.677892
		0.38	0.400155	0.420311	0.440466	0.460621	0.480777	0.500932	0.521087	0.541243	0.561398	0.581553	0.601709	0.621864	0.642019	0.632352	0.533048	0.433744	0.373158	0.410877	0.448596	0.485941	0.500156	0.514372	0.528587	0.542802	0.557017	0.571233	0.585448	0.599663	0.613879	0.628094	0.642309	0.656525	0.67074	0.646496	0.664099	0.681701	0.699303	0.708052	0.666166	0.638925	0.740004	0.796356	0.815783	0.835211	0.854638	0.87088	0.882936
		0.277778	0.292241	0.306705	0.321168	0.335632	0.350096	0.364559	0.379023	0.393486	0.404872	0.413735	0.422598	0.431461	0.437364	0.439601	0.441839	0.444077	0.446314	0.448552	0.45079	0.453027	0.455265	0.457503	0.45974	0.461978	0.464216	0.513088	0.529804	0.534533	0.539263	0.543992	0.548722	0.553452	0.558181	0.562911	0.567641	0.57237	0.5771	0.570081	0.500574	0.431068	0.361562	0.320888	0.366105	0.411323	0.456541	0.501759	0.546977
		0.268908	0.292437	0.315967	0.339497	0.363026	0.386556	0.410086	0.433615	0.457145	0.448824	0.414405	0.379986	0.345567	0.329386	0.335775	0.342163	0.348552	0.354941	0.361329	0.367718	0.374107	0.380495	0.386884	0.393273	0.399662	0.40605	0.374468	0.380494	0.400348	0.420202	0.440056	0.45991	0.479764	0.499618	0.519471	0.539325	0.559179	0.579033	0.592445	0.571595	0.550745	0.529896	0.514415	0.514931	0.515447	0.515963	0.516479	0.516995
		0.455621	0.47996	0.504298	0.528637	0.552975	0.577314	0.601652	0.625991	0.650329	0.65472	0.642765	0.630811	0.618857	0.612204	0.612113	0.612023	0.611932	0.611841	0.61175	0.611659	0.611568	0.611477	0.611387	0.611296	0.611205	0.611114	0.530143	0.513294	0.520206	0.527119	0.534031	0.540943	0.547855	0.554768	0.56168	0.568592	0.575505	0.582417	0.579895	0.527199	0.474503	0.421806	0.393877	0.439733	0.485589	0.531445	0.577301	0.623157
		0.379085	0.401847	0.424608	0.44737	0.470131	0.492893	0.515654	0.538416	0.561178	0.580752	0.597716	0.61468	0.631643	0.633985	0.618231	0.602477	0.586723	0.570969	0.555215	0.539461	0.523707	0.507953	0.492199	0.476445	0.460691	0.444937	0.531861	0.568369	0.585745	0.603121	0.620498	0.637874	0.65525	0.672626	0.690002	0.707378	0.724755	0.742131	0.741953	0.648414	0.554875	0.461336	0.403822	0.45363	0.503438	0.553246	0.603054	0.652862
		0.5	0.502432	0.504863	0.507295	0.509726	0.512158	0.51459	0.517021	0.519453	0.526929	0.53854	0.55015	0.56176	0.560085	0.541967	0.523849	0.505731	0.487614	0.469496	0.451378	0.43326	0.415143	0.397025	0.378907	0.360789	0.342671	0.491227	0.543475	0.559516	0.575558	0.591599	0.60764	0.623682	0.639723	0.655765	0.671806	0.687847	0.703889	0.723978	0.765599	0.807219	0.848839	0.878862	0.874336	0.869809	0.865283	0.860756	0.856229
		0.391753	0.377091	0.362429	0.347768	0.333106	0.318445	0.303783	0.289122	0.27446	0.274599	0.286865	0.299131	0.311398	0.318447	0.31904	0.319633	0.320226	0.320819	0.321412	0.322005	0.322598	0.323191	0.323784	0.324377	0.32497	0.325563	0.338077	0.345941	0.352012	0.358083	0.364155	0.370226	0.376297	0.382369	0.38844	0.394512	0.400583	0.406654	0.414326	0.430512	0.446697	0.462882	0.481108	0.505411	0.529714	0.554017	0.578321	0.602624
		0.339623	0.330472	0.321321	0.31217	0.303019	0.293869	0.284718	0.275567	0.266416	0.270901	0.286557	0.302214	0.317871	0.328906	0.334222	0.339537	0.344852	0.350168	0.355483	0.360799	0.366114	0.371429	0.376745	0.38206	0.387376	0.392691	0.460761	0.478297	0.477119	0.47594	0.474761	0.473582	0.472403	0.471225	0.470046	0.468867	0.467688	0.466509	0.462863	0.446094	0.429324	0.412555	0.404764	0.423722	0.44268	0.461637	0.480595	0.499553
		0.476056	0.483763	0.491469	0.499175	0.506881	0.514587	0.522294	0.53	0.537706	0.529237	0.507514	0.485792	0.464069	0.454508	0.459997	0.465486	0.470975	0.476464	0.481953	0.487442	0.492931	0.49842	0.503909	0.509398	0.514887	0.520376	0.511947	0.514522	0.521177	0.527831	0.534485	0.54114	0.547794	0.554448	0.561103	0.567757	0.574411	0.581066	0.584063	0.56761	0.551158	0.534706	0.529665	0.558623	0.587581	0.616539	0.645497	0.674455
		0.445946	0.463904	0.481863	0.499821	0.51778	0.535738	0.553697	0.571655	0.589613	0.590892	0.578504	0.566115	0.553727	0.548512	0.552176	0.55584	0.559504	0.563168	0.566831	0.570495	0.574159	0.577823	0.581487	0.58515	0.588814	0.592478	0.636857	0.64679	0.643991	0.641191	0.638392	0.635592	0.632793	0.629993	0.627194	0.624394	0.621594	0.618795	0.609532	0.565894	0.522256	0.478617	0.458054	0.506232	0.55441	0.602589	0.650767	0.698946
[truncated: 53 more columns]

## Sheet: Fig. 3B
% visits w/o nose-pokes, interpolated		distance to cond (octave)
		-0.25	-0.24	-0.23	-0.22	-0.21	-0.2	-0.19	-0.18	-0.17	-0.16	-0.15	-0.14	-0.13	-0.12	-0.11	-0.1	-0.09	-0.08	-0.07	-0.06	-0.05	-0.04	-0.03	-0.02	-0.01	0
	#mouse, df = 0.25	0.565868	0.60919	0.652511	0.695833	0.739154	0.669413	0.591916	0.676077	0.769493	0.760878	0.750494	0.740111	0.729727	0.727367	0.759321	0.791275	0.823229	0.8483	0.855896	0.863492	0.871087	0.878139	0.883923	0.889706	0.895489	0.900304
		0.634884	0.629034	0.623185	0.617336	0.611487	0.622243	0.634138	0.723684	0.817676	0.817541	0.815775	0.814009	0.812242	0.810445	0.808518	0.80659	0.804662	0.806264	0.816831	0.827397	0.837964	0.846791	0.85156	0.856328	0.861096	0.865234
		0.694845	0.701179	0.707513	0.713848	0.720182	0.70551	0.689397	0.729099	0.771997	0.776161	0.779655	0.783149	0.786642	0.792165	0.806368	0.82057	0.834772	0.845372	0.846824	0.848277	0.849729	0.854689	0.867833	0.880976	0.89412	0.905476
		0.690141	0.696466	0.702791	0.709116	0.715441	0.779204	0.846908	0.849737	0.848852	0.815753	0.782095	0.748437	0.714779	0.700665	0.770132	0.839599	0.909066	0.953132	0.932705	0.912278	0.891851	0.881944	0.896589	0.911234	0.925879	0.938981
		0.546763	0.546048	0.545334	0.54462	0.543906	0.648852	0.761047	0.77393	0.781127	0.765143	0.748756	0.73237	0.715984	0.713708	0.771777	0.829847	0.887916	0.923582	0.902363	0.881144	0.859925	0.849789	0.865522	0.881254	0.896986	0.91008
		0.717435	0.683233	0.649031	0.614829	0.580627	0.636426	0.698398	0.735118	0.770391	0.764199	0.757288	0.750377	0.743465	0.74405	0.776689	0.809329	0.841968	0.862506	0.85232	0.842134	0.831948	0.82847	0.840647	0.852824	0.865	0.875566
		0.63048	0.634559	0.638639	0.642718	0.646797	0.614574	0.579862	0.691579	0.81168	0.834092	0.854812	0.875531	0.896251	0.909247	0.889216	0.869185	0.849154	0.839184	0.854763	0.870341	0.88592	0.897666	0.900467	0.903268	0.906069	0.908024
		0.64918	0.654974	0.660768	0.666562	0.672355	0.755379	0.843702	0.863439	0.879249	0.877687	0.875824	0.873961	0.872098	0.869732	0.865215	0.860699	0.856182	0.8509	0.843678	0.836455	0.829232	0.830853	0.853115	0.875376	0.897638	0.918123
		0.636095	0.66705	0.698006	0.728962	0.759917	0.809745	0.860868	0.808879	0.750986	0.763601	0.777438	0.791275	0.805112	0.820385	0.841802	0.863218	0.884635	0.90112	0.905085	0.909049	0.913014	0.916697	0.919724	0.922751	0.925778	0.928278
		0.571429	0.540184	0.508939	0.477695	0.44645	0.514408	0.589172	0.637065	0.683421	0.685871	0.68756	0.689249	0.690939	0.692832	0.695601	0.69837	0.701139	0.717385	0.76785	0.818316	0.868782	0.904782	0.907025	0.909268	0.911511	0.91367
		0.610526	0.6383	0.666074	0.693847	0.721621	0.727309	0.731481	0.754381	0.778353	0.783962	0.789253	0.794544	0.799835	0.81016	0.842013	0.873866	0.905719	0.930829	0.93882	0.946811	0.954802	0.958689	0.952998	0.947307	0.941616	0.936514
		0.693009	0.731011	0.769014	0.807016	0.845018	0.780482	0.708912	0.786936	0.873525	0.881991	0.889103	0.896215	0.903327	0.907341	0.898107	0.888874	0.87964	0.87493	0.881706	0.888481	0.895257	0.899343	0.897154	0.894965	0.892776	0.890706
		0.526042	0.551728	0.577414	0.6031	0.628786	0.590472	0.547767	0.644018	0.748225	0.742025	0.733912	0.725799	0.717686	0.71851	0.757549	0.796589	0.835628	0.86571	0.873047	0.880384	0.887721	0.89635	0.907994	0.919639	0.931283	0.942002
		0.716714	0.717522	0.718331	0.71914	0.719948	0.707716	0.694588	0.754652	0.818905	0.786826	0.753078	0.719329	0.685581	0.653531	0.628749	0.603966	0.579183	0.578332	0.638241	0.698151	0.758061	0.803748	0.816242	0.828736	0.84123	0.851108
		0.452174	0.42564	0.399106	0.372572	0.346038	0.356508	0.377878	0.385348	0.390929	0.411439	0.444182	0.476925	0.509668	0.536282	0.55531	0.574338	0.593367	0.616517	0.652779	0.689041	0.725303	0.758838	0.777016	0.795193	0.813371	0.831549
		0.672761	0.655549	0.638338	0.621127	0.603916	0.690282	0.807157	0.745862	0.660357	0.630031	0.644919	0.659806	0.674693	0.693001	0.715543	0.738086	0.760628	0.776657	0.771971	0.767286	0.7626	0.763718	0.797524	0.831331	0.865137	0.898944
		0.576316	0.560339	0.544362	0.528384	0.512407	0.479381	0.441333	0.438177	0.439762	0.432773	0.418759	0.404744	0.39073	0.401536	0.443058	0.48458	0.526103	0.564955	0.595315	0.625675	0.656035	0.686986	0.721266	0.755545	0.789824	0.824104
		0.649438	0.633801	0.618165	0.602528	0.586891	0.60885	0.641882	0.63505	0.6228	0.6239	0.635936	0.647973	0.660009	0.683966	0.722676	0.761386	0.800096	0.828717	0.825253	0.82179	0.818326	0.819312	0.845362	0.871411	0.897461	0.92351
		0.588068	0.524457	0.460846	0.397234	0.333623	0.458933	0.639891	0.648537	0.633769	0.632417	0.642056	0.651696	0.661335	0.676322	0.697928	0.719533	0.741139	0.763634	0.788957	0.814281	0.839605	0.861427	0.863519	0.865612	0.867705	0.869798
		0.579104	0.569491	0.559877	0.550263	0.540649	0.598579	0.676404	0.647043	0.603116	0.600416	0.631495	0.662574	0.693654	0.721058	0.743915	0.766772	0.789628	0.813108	0.838568	0.864029	0.889489	0.911421	0.913477	0.915532	0.917588	0.919644
		0.657233	0.657304	0.657375	0.657447	0.657518	0.610435	0.549462	0.583471	0.630386	0.653545	0.657238	0.660931	0.664624	0.688217	0.736438	0.784659	0.83288	0.871346	0.87879	0.886234	0.893678	0.89728	0.879242	0.861203	0.843164	0.825125
		0.364706	0.424869	0.485032	0.545195	0.605358	0.601205	0.578106	0.638453	0.71014	0.752122	0.769767	0.787411	0.805056	0.826314	0.852043	0.877773	0.903502	0.919946	0.906857	0.893769	0.88068	0.872796	0.894226	0.915655	0.937085	0.958514
		0.609756	0.617016	0.624277	0.631537	0.638797	0.662986	0.692162	0.723445	0.755013	0.782672	0.807128	0.831584	0.856039	0.872525	0.879149	0.885773	0.892397	0.899836	0.909871	0.919905	0.92994	0.938862	0.941521	0.94418	0.946838	0.949497
		0.636704	0.615813	0.594922	0.574031	0.553141	0.491994	0.418989	0.480709	0.560734	0.61409	0.645594	0.677099	0.708603	0.721515	0.711419	0.701322	0.691226	0.686663	0.699699	0.712735	0.725771	0.738859	0.752238	0.765617	0.778996	0.792375
		0.360577	0.367594	0.374612	0.38163	0.388647	0.46022	0.550807	0.499388	0.428673	0.429917	0.490123	0.55033	0.610536	0.656071	0.68345	0.710828	0.738207	0.756291	0.744816	0.733341	0.721866	0.716622	0.746472	0.776323	0.806173	0.836024
		0.625974	0.606032	0.586089	0.566147	0.546204	0.597392	0.669531	0.689081	0.701485	0.727176	0.763754	0.800333	0.836912	0.869929	0.89854	0.927151	0.955761	0.974455	0.961607	0.948759	0.935911	0.924121	0.918292	0.912462	0.906633	0.900803
		0.390476	0.428452	0.466428	0.504404	0.542379	0.552062	0.55341	0.545927	0.537244	0.530235	0.524597	0.51896	0.513322	0.530162	0.574821	0.619479	0.664138	0.696273	0.688582	0.68089	0.673199	0.671989	0.707287	0.742586	0.777884	0.813183
		0.414286	0.444417	0.474548	0.504679	0.534811	0.452935	0.338065	0.434265	0.559144	0.625807	0.644769	0.663732	0.682694	0.71342	0.758703	0.803986	0.84927	0.887404	0.9028	0.918196	0.933592	0.945754	0.9397	0.933646	0.927592	0.921538
		0.455357	0.477075	0.498793	0.52051	0.542228	0.555419	0.566098	0.608584	0.655391	0.672855	0.666278	0.6597	0.653123	0.667486	0.707764	0.748043	0.788322	0.817556	0.811663	0.80577	0.799876	0.798231	0.820514	0.842797	0.86508	0.887363
		0.684028	0.664967	0.645907	0.626846	0.607785	0.670748	0.757871	0.747893	0.724721	0.722596	0.737715	0.752834	0.767954	0.778398	0.783057	0.787715	0.792374	0.801836	0.826574	0.851312	0.87605	0.896832	0.895325	0.893818	0.89231	0.890803
		0.610687	0.565087	0.519487	0.473886	0.428286	0.462168	0.519462	0.576954	0.634473	0.667599	0.680739	0.693879	0.707018	0.713501	0.711745	0.709989	0.708233	0.709043	0.718018	0.726993	0.735968	0.748745	0.782941	0.817137	0.851333	0.885529
		distance to cond (octave)
		-0.49	-0.48	-0.47	-0.46	-0.45	-0.44	-0.43	-0.42	-0.41	-0.4	-0.39	-0.38	-0.37	-0.36	-0.35	-0.34	-0.33	-0.32	-0.31	-0.3	-0.29	-0.28	-0.27	-0.26	-0.25	-0.24	-0.23	-0.22	-0.21	-0.2	-0.19	-0.18	-0.17	-0.16	-0.15	-0.14	-0.13	-0.12	-0.11	-0.1	-0.09	-0.08	-0.07	-0.06	-0.05	-0.04	-0.03	-0.02
	#mouse, df = 0.5	0.392473	0.371613	0.350752	0.329892	0.309032	0.378329	0.453811	0.529293	0.604775	0.586246	0.566088	0.54593	0.525772	0.507359	0.496413	0.485467	0.47452	0.471788	0.489912	0.508037	0.526161	0.544285	0.56241	0.580534	0.598658	0.618121	0.653595	0.689069	0.724543	0.760016	0.79549	0.830964	0.866438	0.901912	0.889054	0.875468	0.861881	0.848295	0.834708	0.821122	0.807535	0.794313	0.810054	0.825795	0.841537	0.857278	0.873019	0.88876
		0.509642	0.507269	0.504897	0.502525	0.500152	0.535389	0.573206	0.611023	0.64884	0.659457	0.669601	0.679746	0.689891	0.690428	0.649877	0.609326	0.568775	0.542907	0.554321	0.565734	0.577147	0.588561	0.599974	0.611387	0.6228	0.63524	0.659956	0.684671	0.709387	0.734103	0.758819	0.783535	0.80825	0.832966	0.830613	0.827852	0.825091	0.82233	0.819569	0.816808	0.814047	0.811476	0.823992	0.836509	0.849025	0.861541	0.874057	0.886574
		0.402062	0.397769	0.393476	0.389184	0.384891	0.382339	0.379906	0.377474	0.375041	0.39627	0.417909	0.439547	0.461186	0.475264	0.45701	0.438757	0.420503	0.410596	0.42188	0.433165	0.444449	0.455733	0.467018	0.478302	0.489586	0.50143	0.519967	0.538504	0.55704	0.575577	0.594114	0.612651	0.631188	0.649725	0.650731	0.651473	0.652214	0.652956	0.653698	0.65444	0.655181	0.656199	0.679144	0.70209	0.725035	0.74798	0.770926	0.793871
		0.534783	0.526224	0.517666	0.509108	0.500549	0.508661	0.517917	0.527172	0.536428	0.575689	0.615469	0.65525	0.695031	0.716248	0.658077	0.599906	0.541734	0.512397	0.55627	0.600144	0.644017	0.687891	0.731764	0.775638	0.819511	0.859176	0.848497	0.837818	0.827139	0.81646	0.805781	0.795102	0.784423	0.773744	0.787025	0.800667	0.81431	0.827952	0.841595	0.855237	0.86888	0.882364	0.883229	0.884094	0.884959	0.885824	0.886689	0.887554
		0.487528	0.456659	0.42579	0.39492	0.364051	0.438333	0.51983	0.601326	0.682822	0.689672	0.695228	0.700784	0.70634	0.712258	0.71972	0.727183	0.734646	0.741301	0.745905	0.750509	0.755113	0.759717	0.764321	0.768925	0.773529	0.778588	0.789088	0.799588	0.810088	0.820588	0.831089	0.841589	0.852089	0.862589	0.846953	0.830923	0.814892	0.798862	0.782832	0.766801	0.750771	0.735206	0.756676	0.778145	0.799614	0.821084	0.842553	0.864022
		0.454308	0.428748	0.403188	0.377628	0.352068	0.351192	0.35201	0.352827	0.353645	0.394163	0.43537	0.476577	0.517784	0.543101	0.500468	0.457835	0.415202	0.392928	0.422348	0.451768	0.481187	0.510607	0.540027	0.569446	0.598866	0.626217	0.628817	0.631418	0.634018	0.636619	0.639219	0.641819	0.64442	0.64702	0.66775	0.688754	0.709758	0.730762	0.751766	0.772769	0.793773	0.814618	0.822818	0.831019	0.839219	0.847419	0.85562	0.86382
		0.435216	0.448295	0.461374	0.474453	0.487532	0.51247	0.538222	0.563974	0.589725	0.614738	0.639738	0.664738	0.689738	0.708633	0.70142	0.694206	0.686993	0.685985	0.700731	0.715477	0.730223	0.74497	0.759716	0.774462	0.789208	0.803177	0.807844	0.81251	0.817177	0.821844	0.82651	0.831177	0.835844	0.84051	0.849045	0.857638	0.866232	0.874825	0.883418	0.892011	0.900604	0.909067	0.90711	0.905154	0.903197	0.90124	0.899284	0.897327
		distance to cond (octave)
		-0.75	-0.74	-0.73	-0.72	-0.71	-0.7	-0.69	-0.68	-0.67	-0.66	-0.65	-0.64	-0.63	-0.62	-0.61	-0.6	-0.59	-0.58	-0.57	-0.56	-0.55	-0.54	-0.53	-0.52	-0.51	-0.5	-0.49	-0.48	-0.47	-0.46	-0.45	-0.44	-0.43	-0.42	-0.41	-0.4	-0.39	-0.38	-0.37	-0.36	-0.35	-0.34	-0.33	-0.32	-0.31	-0.3	-0.29	-0.28
	#mouse, df = 0.75	0.3	0.313492	0.326983	0.340475	0.353967	0.367458	0.38095	0.394442	0.407933	0.387412	0.366301	0.34519	0.324079	0.302968	0.281857	0.260747	0.239636	0.245997	0.322114	0.398231	0.457262	0.48785	0.518438	0.549026	0.579615	0.606577	0.59016	0.573744	0.557327	0.54091	0.524494	0.508077	0.491661	0.475244	0.487974	0.501144	0.514314	0.527484	0.540654	0.553824	0.566994	0.579949	0.575848	0.571748	0.567647	0.563547	0.559446	0.555346
		0.353201	0.36159	0.369979	0.378367	0.386756	0.395145	0.403534	0.411923	0.420312	0.423389	0.426374	0.42936	0.432345	0.435331	0.438316	0.441301	0.444287	0.462989	0.521598	0.580207	0.620006	0.628488	0.636971	0.645454	0.653936	0.660956	0.650471	0.639987	0.629502	0.619017	0.608533	0.598048	0.587564	0.577079	0.600281	0.623991	0.647701	0.671411	0.695121	0.718832	0.742542	0.765638	0.73989	0.714142	0.688394	0.662646	0.636898	0.61115
		0.364985	0.366977	0.368968	0.37096	0.372952	0.374943	0.376935	0.378927	0.380918	0.376749	0.372473	0.368197	0.363921	0.359646	0.35537	0.351094	0.346818	0.354736	0.393618	0.4325	0.46917	0.502161	0.535152	0.568142	0.601133	0.629768	0.606285	0.582802	0.55932	0.535837	0.512355	0.488872	0.46539	0.441907	0.452414	0.463433	0.474452	0.485472	0.496491	0.50751	0.518529	0.529448	0.532342	0.535237	0.538132	0.541027	0.543922	0.546816
		0.258883	0.270852	0.282821	0.29479	0.306759	0.318728	0.330697	0.342666	0.354635	0.347388	0.339808	0.332228	0.324647	0.317067	0.309487	0.301907	0.294327	0.297719	0.328971	0.360223	0.387596	0.408513	0.42943	0.450346	0.471263	0.488224	0.457865	0.427505	0.397146	0.366787	0.336427	0.306068	0.275708	0.245349	0.280054	0.315739	0.351425	0.387111	0.422797	0.458483	0.494169	0.529468	0.533998	0.538528	0.543058	0.547588	0.552118	0.556648
		0.326425	0.33283	0.339236	0.345641	0.352047	0.358452	0.364858	0.371263	0.377669	0.362653	0.347265	0.331878	0.316491	0.301104	0.285716	0.270329	0.254942	0.258622	0.310713	0.362805	0.393757	0.389517	0.385276	0.381036	0.376795	0.371646	0.355625	0.339604	0.323584	0.307563	0.291543	0.275522	0.259502	0.243481	0.289429	0.336311	0.383193	0.430075	0.476957	0.523839	0.570721	0.616633	0.585387	0.554141	0.522894	0.491648	0.460402	0.429155
		0.45	0.444201	0.438402	0.432603	0.426804	0.421005	0.415206	0.409407	0.403608	0.41441	0.425501	0.436591	0.447682	0.458772	0.469862	0.480953	0.492043	0.502505	0.51137	0.520235	0.519389	0.502378	0.485366	0.468354	0.451343	0.435304	0.430899	0.426494	0.422089	0.417685	0.41328	0.408875	0.40447	0.400065	0.411042	0.42225	0.433459	0.444667	0.455876	0.467084	0.478292	0.489268	0.481688	0.474109	0.466529	0.45895	0.451371	0.443791
		0.442408	0.467935	0.493462	0.518989	0.544516	0.570043	0.59557	0.621097	0.646624	0.630444	0.613542	0.596639	0.579737	0.562834	0.545932	0.529029	0.512127	0.520827	0.594533	0.668239	0.711236	0.70311	0.694984	0.686858	0.678732	0.670988	0.667817	0.664645	0.661474	0.658302	0.655131	0.65196	0.648788	0.645617	0.6794	0.71374	0.74808	0.78242	0.816761	0.851101	0.885441	0.919132	0.901188	0.883243	0.865299	0.847355	0.82941	0.811466
		0.437811	0.437296	0.436782	0.436267	0.435752	0.435238	0.432649	0.414181	0.395713	0.377244	0.391004	0.42387	0.456737	0.489603	0.52247	0.555337	0.588203	0.62107	0.653937	0.306592	0.321397	0.336203	0.351009	0.365814	0.38062	0.395426	0.410231	0.425037	0.439843	0.470696	0.503137	0.535579	0.56802	0.600462	0.632903	0.665345	0.697786	0.730228	0.75596	0.775883	0.795806	0.815729	0.835652	0.855574	0.875497	0.89542	0.915343	0.934688
		0.243056	0.269727	0.296398	0.323068	0.349739	0.37641	0.402039	0.419683	0.437327	0.454971	0.460794	0.459609	0.458424	0.457239	0.456054	0.454868	0.453683	0.452498	0.451313	0.415575	0.406528	0.39748	0.388433	0.379385	0.370338	0.361291	0.352243	0.343196	0.334148	0.358541	0.386244	0.413948	0.441651	0.469354	0.497057	0.524761	0.552464	0.580167	0.603629	0.623418	0.643207	0.662996	0.682785	0.702574	0.722363	0.742152	0.761941	0.781544
		0.451613	0.444101	0.436588	0.429076	0.421564	0.414052	0.408314	0.416163	0.424012	0.431861	0.441283	0.451638	0.461993	0.472348	0.482703	0.493057	0.503412	0.513767	0.524122	0.473157	0.471327	0.469497	0.467667	0.465837	0.464007	0.462177	0.460347	0.458517	0.456687	0.481257	0.50844	0.535624	0.562807	0.589991	0.617175	0.644358	0.671542	0.698725	0.723674	0.746687	0.7697	0.792713	0.815726	0.838738	0.861751	0.884764	0.907777	0.930235
		0.336957	0.324026	0.311096	0.298166	0.285236	0.272306	0.26051	0.257393	0.254277	0.25116	0.259412	0.274405	0.289398	0.304391	0.319384	0.334377	0.349369	0.364362	0.379355	0.317281	0.327675	0.338069	0.348463	0.358857	0.369252	0.379646	0.39004	0.400434	0.410828	0.403156	0.393695	0.384234	0.374773	0.365312	0.355851	0.34639	0.336929	0.327467	0.33917	0.369198	0.399226	0.429255	0.459283	0.489311	0.519339	0.549367	0.579395	0.609197
		0.562992	0.554263	0.545535	0.536806	0.528077	0.519348	0.511243	0.507909	0.504575	0.501241	0.506837	0.517727	0.528617	0.539508	0.550398	0.561288	0.572179	0.583069	0.593959	0.453456	0.465452	0.477448	0.489444	0.50144	0.513436	0.525432	0.537428	0.549423	0.561419	0.573799	0.586216	0.598633	0.61105	0.623468	0.635885	0.648302	0.660719	0.673137	0.67532	0.668643	0.661965	0.655288	0.64861	0.641933	0.635255	0.628578	0.6219	0.616106
		0.513308	0.533076	0.552843	0.572611	0.592378	0.612146	0.625837	0.593015	0.560192	0.527369	0.515794	0.516818	0.517842	0.518866	0.519889	0.520913	0.521937	0.522961	0.523985	0.453471	0.455695	0.457918	0.460142	0.462366	0.464589	0.466813	0.469037	0.47126	0.473484	0.487976	0.503682	0.519388	0.535095	0.550801	0.566507	0.582214	0.59792	0.613626	0.616588	0.608514	0.60044	0.592366	0.584292	0.576218	0.568144	0.56007	0.551996	0.544669
		0.498328	0.505409	0.512491	0.519573	0.526655	0.533736	0.542224	0.561475	0.580726	0.599977	0.607175	0.607225	0.607276	0.607327	0.607378	0.607428	0.607479	0.60753	0.607581	0.389661	0.41083	0.431999	0.453168	0.474337	0.495506	0.516675	0.537844	0.559014	0.580183	0.587603	0.593662	0.599721	0.605781	0.61184	0.617899	0.623958	0.630018	0.636077	0.652193	0.677016	0.701839	0.726662	0.751485	0.776309	0.801132	0.825955	0.850778	0.87513
		0.40404	0.399506	0.394972	0.390438	0.385903	0.381369	0.376852	0.372468	0.368084	0.363701	0.374571	0.394485	0.4144	0.434314	0.454229	0.474143	0.494057	0.513972	0.533886	0.396393	0.383876	0.371358	0.358841	0.346324	0.333806	0.321289	0.308771	0.296254	0.283736	0.307444	0.334738	0.362032	0.389326	0.41662	0.443914	0.471208	0.498501	0.525795	0.558688	0.596428	0.634169	0.671909	0.709649	0.747389	0.78513	0.82287	0.86061	0.897506
		distance to cond (octave)
		-1	-0.99	-0.98	-0.97	-0.96	-0.95	-0.94	-0.93	-0.92	-0.91	-0.9	-0.89	-0.88	-0.87	-0.86	-0.85	-0.84	-0.83	-0.82	-0.81	-0.8	-0.79	-0.78	-0.77	-0.76	-0.75	-0.74	-0.73	-0.72	-0.71	-0.7	-0.69	-0.68	-0.67	-0.66	-0.65	-0.64	-0.63	-0.62	-0.61	-0.6	-0.59	-0.58	-0.57	-0.56	-0.55	-0.54	-0.53
	#mouse, df = 1	0.260274	0.272693	0.285111	0.29753	0.309948	0.322367	0.334786	0.347204	0.359623	0.372042	0.38446	0.396879	0.409298	0.421716	0.436135	0.456565	0.476996	0.497426	0.517857	0.538287	0.558718	0.579148	0.599579	0.620009	0.64044	0.66087	0.681301	0.679541	0.668115	0.656689	0.645263	0.633837	0.622411	0.610985	0.599559	0.588133	0.576707	0.565281	0.558649	0.579434	0.600219	0.621004	0.641789	0.662574	0.683359	0.704143	0.724928	0.745713
		0.47076	0.472432	0.474104	0.475776	0.477448	0.47912	0.480792	0.482464	0.484136	0.485808	0.48748	0.489152	0.490824	0.492495	0.490662	0.478291	0.465921	0.45355	0.44118	0.428809	0.416438	0.404068	0.391697	0.379327	0.366956	0.354586	0.342215	0.344921	0.354194	0.363467	0.37274	0.382013	0.391286	0.400559	0.409832	0.419105	0.428379	0.437652	0.447598	0.461392	0.475186	0.48898	0.502774	0.516568	0.530362	0.544156	0.55795	0.571744
		0.492908	0.500696	0.508484	0.516273	0.524061	0.531849	0.539638	0.547426	0.555214	0.563003	0.570791	0.578579	0.586368	0.594156	0.599325	0.596619	0.593914	0.591208	0.588503	0.585797	0.583092	0.580386	0.577681	0.574975	0.57227	0.569564	0.566859	0.569594	0.5747	0.579806	0.584912	0.590018	0.595124	0.60023	0.605336	0.610442	0.615548	0.620654	0.625971	0.632493	0.639016	0.645539	0.652061	0.658584	0.665107	0.671629	0.678152	0.684674
		0.289157	0.292369	0.295582	0.298795	0.302008	0.30522	0.308433	0.311646	0.314859	0.318072	0.321284	0.324497	0.32771	0.330923	0.335455	0.343952	0.352449	0.360946	0.369444	0.377941	0.386438	0.394935	0.403433	0.41193	0.420427	0.428924	0.437422	0.441609	0.443918	0.446227	0.448536	0.450846	0.453155	0.455464	0.457773	0.460083	0.462392	0.464701	0.46924	0.486529	0.503818	0.521108	0.538397	0.555686	0.572976	0.590265	0.607554	0.624843
		0.389163	0.390652	0.392141	0.39363	0.395119	0.396608	0.398097	0.399586	0.401076	0.402565	0.404054	0.405543	0.407032	0.408521	0.413027	0.426598	0.440169	0.45374	0.467312	0.480883	0.494454	0.508026	0.521597	0.535168	0.548739	0.562311	0.575882	0.560445	0.532371	0.504298	0.476224	0.448151	0.420077	0.392004	0.36393	0.335856	0.307783	0.279709	0.259516	0.284388	0.309261	0.334134	0.359006	0.383879	0.408751	0.433624	0.458496	0.483369
		0.412791	0.406705	0.40062	0.394534	0.388449	0.382364	0.376278	0.370193	0.364107	0.358022	0.351936	0.345851	0.339766	0.33368	0.329845	0.332771	0.335698	0.338625	0.341552	0.344478	0.347405	0.350332	0.353259	0.356185	0.359112	0.362039	0.364966	0.375479	0.389297	0.403116	0.416934	0.430752	0.444571	0.458389	0.472207	0.486025	0.499844	0.513662	0.525733	0.527809	0.529885	0.531961	0.534037	0.536113	0.538189	0.540265	0.542341	0.544416
		0.378378	0.376413	0.374447	0.372482	0.370516	0.368551	0.366585	0.36462	0.362654	0.360688	0.358723	0.356757	0.354792	0.352826	0.35476	0.368412	0.382064	0.395716	0.409368	0.42302	0.436672	0.450324	0.463976	0.477628	0.49128	0.504933	0.518585	0.526979	0.533084	0.539188	0.545293	0.551397	0.557502	0.563606	0.569711	0.575815	0.58192	0.588024	0.595881	0.613754	0.631627	0.649501	0.667374	0.685247	0.703121	0.720994	0.738867	0.756741
		0.36859	0.368431	0.368273	0.368115	0.367956	0.367798	0.36764	0.367481	0.367323	0.367164	0.367006	0.366848	0.366689	0.366531	0.365754	0.363119	0.360484	0.357849	0.355214	0.352579	0.349944	0.347309	0.344673	0.342038	0.339403	0.336768	0.334133	0.333713	0.334257	0.334802	0.335347	0.335891	0.336436	0.336981	0.337525	0.33807	0.338614	0.339159	0.340463	0.34611	0.351758	0.357405	0.363052	0.368699	0.374346	0.379994	0.385641	0.391288
		0.494845	0.486598	0.478351	0.470104	0.461857	0.453609	0.445362	0.437115	0.428868	0.42062	0.412373	0.404126	0.395879	0.387632	0.382995	0.38921	0.395425	0.40164	0.407854	0.414069	0.420284	0.426499	0.432714	0.438929	0.445144	0.451359	0.457574	0.463985	0.470482	0.476978	0.483475	0.489972	0.496469	0.502966	0.509463	0.515959	0.522456	0.528953	0.534483	0.534483	0.534483	0.534483	0.534483	0.534483	0.534483	0.534483	0.534483	0.534483
		0.301587	0.318814	0.336041	0.353268	0.370494	0.387721	0.404948	0.422175	0.439402	0.456628	0.473855	0.491082	0.508309	0.525535	0.523136	0.46175	0.400363	0.387286	0.496868	0.60645	0.714264	0.712884	0.711505	0.710126	0.708747	0.707367	0.705988	0.704609	0.703229	0.70185	0.700471	0.699091	0.697712	0.696333	0.64178	0.677093	0.712407	0.74772	0.760236	0.642374	0.553553	0.719206	0.812341	0.845607	0.878874	0.912141	0.93234	0.93536
		0.392265	0.389033	0.385801	0.38257	0.379338	0.376106	0.372874	0.369642	0.36641	0.363179	0.359947	0.356715	0.353483	0.350251	0.34051	0.311203	0.281896	0.271574	0.309455	0.347337	0.38478	0.395092	0.405404	0.415715	0.426027	0.436339	0.446651	0.456963	0.467275	0.477587	0.487898	0.49821	0.508522	0.518834	0.404031	0.378147	0.352263	0.326379	0.311698	0.361081	0.416344	0.523136	0.575231	0.582173	0.589115	0.596057	0.598205	0.594052
		0.428571	0.429403	0.430234	0.431065	0.431896	0.432727	0.433558	0.434389	0.435221	0.436052	0.436883	0.437714	0.438545	0.439376	0.449723	0.488669	0.527614	0.570622	0.623941	0.67726	0.729649	0.724566	0.719482	0.714399	0.709316	0.704233	0.69915	0.694067	0.688983	0.6839	0.678817	0.673734	0.668651	0.663568	0.645707	0.607873	0.570038	0.532203	0.5	0.5	0.483529	0.32272	0.323942	0.458925	0.593909	0.728892	0.809507	0.818652
		0.325	0.342922	0.360843	0.378765	0.396686	0.414608	0.43253	0.450451	0.468373	0.486295	0.504216	0.522138	0.540059	0.557981	0.565951	0.544011	0.52207	0.511789	0.53111	0.550431	0.569482	0.571858	0.574234	0.57661	0.578986	0.581362	0.583738	0.586114	0.58849	0.590866	0.593242	0.595618	0.597994	0.60037	0.545142	0.557764	0.570385	0.583007	0.577362	0.467252	0.373682	0.425048	0.484275	0.549992	0.615709	0.681426	0.706195	0.677136
		0.288462	0.290943	0.293424	0.295906	0.298387	0.300868	0.303349	0.305831	0.308312	0.310793	0.313275	0.315756	0.318237	0.320719	0.325552	0.337454	0.349356	0.363745	0.384451	0.405156	0.425656	0.43343	0.441203	0.448977	0.456751	0.464524	0.472298	0.480072	0.487845	0.495619	0.503393	0.511166	0.51894	0.526714	0.447969	0.448049	0.448128	0.448208	0.456211	0.509524	0.555029	0.532106	0.544441	0.585884	0.627327	0.66877	0.687959	0.677892
		0.38	0.400155	0.420311	0.440466	0.460621	0.480777	0.500932	0.521087	0.541243	0.561398	0.581553	0.601709	0.621864	0.642019	0.632352	0.533048	0.433744	0.373158	0.410877	0.448596	0.485941	0.500156	0.514372	0.528587	0.542802	0.557017	0.571233	0.585448	0.599663	0.613879	0.628094	0.642309	0.656525	0.67074	0.646496	0.664099	0.681701	0.699303	0.708052	0.666166	0.638925	0.740004	0.796356	0.815783	0.835211	0.854638	0.87088	0.882936
		0.277778	0.292241	0.306705	0.321168	0.335632	0.350096	0.364559	0.379023	0.393486	0.404872	0.413735	0.422598	0.431461	0.437364	0.439601	0.441839	0.444077	0.446314	0.448552	0.45079	0.453027	0.455265	0.457503	0.45974	0.461978	0.464216	0.513088	0.529804	0.534533	0.539263	0.543992	0.548722	0.553452	0.558181	0.562911	0.567641	0.57237	0.5771	0.570081	0.500574	0.431068	0.361562	0.320888	0.366105	0.411323	0.456541	0.501759	0.546977
		0.268908	0.292437	0.315967	0.339497	0.363026	0.386556	0.410086	0.433615	0.457145	0.448824	0.414405	0.379986	0.345567	0.329386	0.335775	0.342163	0.348552	0.354941	0.361329	0.367718	0.374107	0.380495	0.386884	0.393273	0.399662	0.40605	0.374468	0.380494	0.400348	0.420202	0.440056	0.45991	0.479764	0.499618	0.519471	0.539325	0.559179	0.579033	0.592445	0.571595	0.550745	0.529896	0.514415	0.514931	0.515447	0.515963	0.516479	0.516995
		0.455621	0.47996	0.504298	0.528637	0.552975	0.577314	0.601652	0.625991	0.650329	0.65472	0.642765	0.630811	0.618857	0.612204	0.612113	0.612023	0.611932	0.611841	0.61175	0.611659	0.611568	0.611477	0.611387	0.611296	0.611205	0.611114	0.530143	0.513294	0.520206	0.527119	0.534031	0.540943	0.547855	0.554768	0.56168	0.568592	0.575505	0.582417	0.579895	0.527199	0.474503	0.421806	0.393877	0.439733	0.485589	0.531445	0.577301	0.623157
		0.379085	0.401847	0.424608	0.44737	0.470131	0.492893	0.515654	0.538416	0.561178	0.580752	0.597716	0.61468	0.631643	0.633985	0.618231	0.602477	0.586723	0.570969	0.555215	0.539461	0.523707	0.507953	0.492199	0.476445	0.460691	0.444937	0.531861	0.568369	0.585745	0.603121	0.620498	0.637874	0.65525	0.672626	0.690002	0.707378	0.724755	0.742131	0.741953	0.648414	0.554875	0.461336	0.403822	0.45363	0.503438	0.553246	0.603054	0.652862
		0.5	0.502432	0.504863	0.507295	0.509726	0.512158	0.51459	0.517021	0.519453	0.526929	0.53854	0.55015	0.56176	0.560085	0.541967	0.523849	0.505731	0.487614	0.469496	0.451378	0.43326	0.415143	0.397025	0.378907	0.360789	0.342671	0.491227	0.543475	0.559516	0.575558	0.591599	0.60764	0.623682	0.639723	0.655765	0.671806	0.687847	0.703889	0.723978	0.765599	0.807219	0.848839	0.878862	0.874336	0.869809	0.865283	0.860756	0.856229
		0.391753	0.377091	0.362429	0.347768	0.333106	0.318445	0.303783	0.289122	0.27446	0.274599	0.286865	0.299131	0.311398	0.318447	0.31904	0.319633	0.320226	0.320819	0.321412	0.322005	0.322598	0.323191	0.323784	0.324377	0.32497	0.325563	0.338077	0.345941	0.352012	0.358083	0.364155	0.370226	0.376297	0.382369	0.38844	0.394512	0.400583	0.406654	0.414326	0.430512	0.446697	0.462882	0.481108	0.505411	0.529714	0.554017	0.578321	0.602624
		0.339623	0.330472	0.321321	0.31217	0.303019	0.293869	0.284718	0.275567	0.266416	0.270901	0.286557	0.302214	0.317871	0.328906	0.334222	0.339537	0.344852	0.350168	0.355483	0.360799	0.366114	0.371429	0.376745	0.38206	0.387376	0.392691	0.460761	0.478297	0.477119	0.47594	0.474761	0.473582	0.472403	0.471225	0.470046	0.468867	0.467688	0.466509	0.462863	0.446094	0.429324	0.412555	0.404764	0.423722	0.44268	0.461637	0.480595	0.499553
		0.476056	0.483763	0.491469	0.499175	0.506881	0.514587	0.522294	0.53	0.537706	0.529237	0.507514	0.485792	0.464069	0.454508	0.459997	0.465486	0.470975	0.476464	0.481953	0.487442	0.492931	0.49842	0.503909	0.509398	0.514887	0.520376	0.511947	0.514522	0.521177	0.527831	0.534485	0.54114	0.547794	0.554448	0.561103	0.567757	0.574411	0.581066	0.584063	0.56761	0.551158	0.534706	0.529665	0.558623	0.587581	0.616539	0.645497	0.674455
		0.445946	0.463904	0.481863	0.499821	0.51778	0.535738	0.553697	0.571655	0.589613	0.590892	0.578504	0.566115	0.553727	0.548512	0.552176	0.55584	0.559504	0.563168	0.566831	0.570495	0.574159	0.577823	0.581487	0.58515	0.588814	0.592478	0.636857	0.64679	0.643991	0.641191	0.638392	0.635592	0.632793	0.629993	0.627194	0.624394	0.621594	0.618795	0.609532	0.565894	0.522256	0.478617	0.458054	0.506232	0.55441	0.602589	0.650767	0.698946
[truncated: 53 more columns]

## Sheet: Fig. 3C
normalized performance		relative stimuli distance
		-1	-0.92	-0.84	-0.76	-0.68	-0.6	-0.52	-0.44	-0.36	-0.28	-0.2	-0.12	-0.04	0.04	0.12	0.2	0.28	0.36	0.44	0.52	0.6	0.68	0.76	0.84	0.92	1
	#mouse, df = 0.25	0	0.129806	0.259611	0.389417	0.519222	0.27158	-0.00195555	0.215765	0.461612	0.413279	0.359847	0.306415	0.252983	0.241934	0.412137	0.58234	0.752543	0.880887	0.902949	0.925011	0.947073	0.96518	0.974056	0.982932	0.991809	0.999856
		0	-0.0102267	-0.0204533	-0.03068	-0.0409066	0.147897	0.350354	0.502171	0.65109	0.677564	0.701915	0.726267	0.750619	0.770978	0.77426	0.777542	0.780824	0.785589	0.794121	0.802652	0.811184	0.830144	0.873443	0.916742	0.960041	1.00087
		0	0.085517	0.171034	0.256551	0.342068	0.322293	0.295294	0.416167	0.545506	0.593327	0.639735	0.686143	0.732551	0.77155	0.778865	0.78618	0.793495	0.79868	0.798455	0.79823	0.798005	0.812207	0.860079	0.90795	0.955821	0.998149
		0	-0.0242197	-0.0484393	-0.072659	-0.0968786	0.188196	0.494489	0.532556	0.555267	0.421361	0.284742	0.148122	0.011502	-0.0383185	0.283063	0.604444	0.925825	1.12685	1.02227	0.917685	0.813104	0.75837	0.819965	0.881561	0.943156	0.99937
		0	0.0569893	0.113979	0.170968	0.227957	0.421334	0.624067	0.661992	0.69048	0.673594	0.655922	0.638251	0.620579	0.635208	0.787977	0.940746	1.09352	1.18224	1.10834	1.03444	0.960548	0.915294	0.936887	0.95848	0.980073	0.998092
		0	0.00296165	0.0059233	0.00888495	0.0118466	0.171608	0.342126	0.42222	0.497136	0.546285	0.594988	0.64369	0.692392	0.753928	0.870351	0.986773	1.1032	1.16692	1.09684	1.02676	0.956675	0.914178	0.936056	0.957933	0.97981	NaN
		0	0.0846946	0.169389	0.254084	0.338778	0.196352	0.0383452	0.259097	0.501535	0.621708	0.739762	0.857816	0.97587	1.06697	1.04281	1.01865	0.994483	0.974268	0.964076	0.953885	0.943693	0.941066	0.956089	0.971112	0.986136	0.997544
		0	-0.0211216	-0.0422431	-0.0633647	-0.0844863	0.196993	0.499232	0.582724	0.653692	0.679551	0.704629	0.729707	0.754784	0.772097	0.7562	0.740303	0.724406	0.685173	0.58669	0.488207	0.389725	0.36903	0.529874	0.690719	0.851563	0.999841
		0	0.120063	0.240125	0.360188	0.48025	0.620647	0.762438	0.549571	0.316399	0.391659	0.472265	0.55287	0.633476	0.712717	0.786124	0.859531	0.932938	0.995887	1.03228	1.06868	1.10508	1.12128	1.09036	1.05945	1.02853	0.9997
		0	-0.00663389	-0.0132678	-0.0199017	-0.0265356	0.162697	0.365366	0.433261	0.493439	0.534748	0.575731	0.616714	0.657697	0.691681	0.695736	0.69979	0.703845	0.733563	0.828442	0.923321	1.0182	1.07861	1.05857	1.03853	1.01849	1.00118
		0	0.0608173	0.121635	0.182452	0.243269	0.279017	0.313044	0.381695	0.452329	0.469098	0.484933	0.500769	0.516604	0.559053	0.715314	0.871576	1.02784	1.14259	1.15193	1.16127	1.17062	1.16457	1.12262	1.08067	1.03872	1.00083
		0	0.171104	0.342208	0.513312	0.684416	0.47274	0.234804	0.416557	0.62234	0.690068	0.755403	0.820738	0.886073	0.932233	0.896388	0.860543	0.824698	0.795269	0.782128	0.768988	0.755847	0.764645	0.824641	0.884636	0.944632	0.999115
		0	0.0581444	0.116289	0.174433	0.232578	0.192786	0.146275	0.296285	0.457547	0.448503	0.436507	0.424511	0.412516	0.425049	0.542484	0.659918	0.777353	0.861473	0.861007	0.860541	0.860075	0.869711	0.902924	0.936137	0.969349	1.00081
		0	0.116916	0.233832	0.350748	0.467664	0.5347	0.598314	0.845865	1.10395	0.944527	0.777871	0.611216	0.444561	0.277361	0.107835	-0.0616922	-0.231219	-0.261701	0.0608617	0.383424	0.705986	0.936637	0.952789	0.968941	0.985094	1.00393
		0	0.0033792	0.00675841	0.0101376	0.0135168	0.0373813	0.0672799	0.119072	0.17384	0.232427	0.294144	0.355862	0.417579	0.465605	0.496686	0.527768	0.55885	0.600102	0.673702	0.747301	0.8209	0.887606	0.915487	0.943367	0.971248	0.999129
		0	0.0638294	0.127659	0.191488	0.255318	0.418924	0.61192	0.485045	0.314707	0.303409	0.422427	0.541445	0.660462	0.72936	0.736229	0.743099	0.749968	0.750818	0.732521	0.714224	0.695927	0.691911	0.768336	0.844761	0.921186	0.997612
		0	0.112681	0.225361	0.338042	0.450723	0.235327	-0.076708	-0.07114	-0.0224167	0.0591674	0.167677	0.276187	0.384696	0.468022	0.520179	0.572337	0.624494	0.682356	0.758359	0.834363	0.910366	0.975815	0.981814	0.987814	0.993813	0.999813
		0	0.0316637	0.0633273	0.094991	0.126655	0.152129	0.17578	0.231939	0.292516	0.330597	0.350248	0.369898	0.389549	0.441293	0.532756	0.624219	0.715682	0.782858	0.772792	0.762725	0.752659	0.753335	0.814523	0.875711	0.9369	0.998088
		0	-0.0723708	-0.144742	-0.217112	-0.289483	-0.0615949	0.254738	0.323233	0.358053	0.395388	0.434783	0.474179	0.513575	0.549881	0.582365	0.614848	0.647331	0.696895	0.800782	0.90467	1.00856	1.09329	1.07015	1.04701	1.02387	1.00072
		0	0.0156448	0.0312896	0.0469344	0.0625792	0.124395	0.199811	0.16617	0.117711	0.151421	0.25246	0.353498	0.454537	0.529913	0.573531	0.617149	0.660767	0.714058	0.79811	0.882163	0.966215	1.03624	1.02725	1.01826	1.00927	1.00028
		0	0.0387435	0.0774869	0.11623	0.154974	-0.0299839	-0.280835	-0.199521	-0.0730732	0.0542848	0.182388	0.310492	0.438595	0.582007	0.744364	0.906722	1.06908	1.19357	1.19764	1.2017	1.20577	1.20168	1.15165	1.10162	1.05159	1.00156
		0	0.101292	0.202585	0.303877	0.40517	0.286825	0.103784	0.283618	0.51276	0.637157	0.67573	0.714303	0.752876	0.795817	0.844165	0.892512	0.94086	0.971849	0.947636	0.923422	0.899208	0.883019	0.912038	0.941056	0.970075	0.999093
		0	0.0694956	0.138991	0.208487	0.277982	0.42452	0.593751	0.59944	0.582906	0.614226	0.684757	0.755288	0.825819	0.874015	0.89457	0.915126	0.935681	0.958638	0.989233	1.01983	1.05042	1.07365	1.05538	1.03711	1.01884	1.00057
		0	0.0477778	0.0955556	0.143333	0.191111	0.115776	0.00417567	0.132362	0.293131	0.421699	0.523882	0.626065	0.728248	0.772826	0.746115	0.719403	0.692691	0.679987	0.711831	0.743675	0.775519	0.80968	0.856891	0.904102	0.951313	0.998525
		0	0.0164243	0.0328486	0.0492729	0.0656972	0.233335	0.445515	0.331405	0.172959	0.214576	0.42012	0.625664	0.831208	0.968975	1.02286	1.07675	1.13064	1.16324	1.12815	1.09305	1.05795	1.02713	1.0204	1.01367	1.00694	1.00021
		0	-0.0196912	-0.0393825	-0.0590737	-0.0787649	0.0855336	0.304029	0.333187	0.336618	0.401171	0.515805	0.630439	0.745073	0.841756	0.916221	0.990687	1.06515	1.10877	1.05426	0.999749	0.945241	0.902594	0.926756	0.950919	0.975082	0.999245
		0	0.124216	0.248431	0.372647	0.496862	0.444811	0.340839	0.404208	0.490315	0.534667	0.544806	0.554944	0.565083	0.617277	0.721518	0.825758	0.929999	0.996422	0.942573	0.888724	0.834875	0.796746	0.847165	0.897585	0.948005	0.998424
		0	0.04744	0.0948799	0.14232	0.18976	0.0650205	-0.110436	0.0734376	0.306137	0.420446	0.43775	0.455054	0.472358	0.539553	0.668493	0.797432	0.926372	1.02621	1.03349	1.04077	1.04805	1.05228	1.03931	1.02634	1.01337	1.00041
		0	0.0728781	0.145756	0.218634	0.291512	0.333169	0.36563	0.496371	0.640467	0.694079	0.67355	0.653022	0.632493	0.659561	0.745533	0.831506	0.917478	0.98607	0.999385	1.0127	1.02602	1.03598	1.02705	1.01813	1.0092	1.00028
		0	0.0635464	0.127093	0.190639	0.254186	0.454645	0.695434	0.603932	0.467279	0.434416	0.486598	0.538779	0.59096	0.62926	0.650381	0.671502	0.692623	0.723822	0.787075	0.850329	0.913582	0.968477	0.976297	0.984117	0.991936	0.999756
		0	-0.0266032	-0.0532063	-0.0798095	-0.106413	-0.0377473	0.0589805	0.27294	0.502829	0.634825	0.686612	0.738398	0.790185	0.842723	0.896191	0.949659	1.00313	1.04304	1.03984	1.03663	1.03343	1.0296	1.02226	1.01492	1.00757	1.00023
		relative stimuli distance
		-1	-0.959184	-0.918367	-0.877551	-0.836735	-0.795918	-0.755102	-0.714286	-0.673469	-0.632653	-0.591837	-0.55102	-0.510204	-0.469388	-0.428571	-0.387755	-0.346939	-0.306122	-0.265306	-0.22449	-0.183673	-0.142857	-0.102041	-0.0612245	-0.0204082	0.0204082	0.0612245	0.102041	0.142857	0.183673	0.22449	0.265306	0.306122	0.346939	0.387755	0.428571	0.469388	0.510204	0.55102	0.591837	0.632653	0.673469	0.714286	0.755102	0.795918	0.836735	0.877551	0.918367
	#mouse, df = 0.5	0	-0.0161778	-0.0323555	-0.0485333	-0.0647111	0.0690958	0.213192	0.357288	0.501385	0.473587	0.442812	0.412036	0.38126	0.347522	0.301121	0.254719	0.208317	0.186013	0.224894	0.263775	0.302656	0.341536	0.380417	0.419298	0.458179	0.499107	0.564532	0.629957	0.695383	0.760808	0.826233	0.891659	0.957084	1.02251	0.998728	0.973601	0.948474	0.923347	0.898221	0.873094	0.847967	0.823443	0.846851	0.870258	0.893666	0.917074	0.940482	0.963889
		0	0.0377599	0.0755199	0.11328	0.15104	0.218713	0.288439	0.358164	0.427889	0.460535	0.492539	0.524542	0.556546	0.568714	0.496055	0.423396	0.350737	0.303966	0.322927	0.341887	0.360848	0.379808	0.398769	0.417729	0.436689	0.458078	0.508514	0.55895	0.609386	0.659822	0.710258	0.760694	0.81113	0.861566	0.854938	0.84745	0.839961	0.832473	0.824984	0.817496	0.810007	0.802936	0.829063	0.855189	0.881316	0.907442	0.933569	0.959695
		0	0.0786071	0.157214	0.235821	0.314429	0.294273	0.267343	0.240412	0.213481	0.250897	0.289429	0.32796	0.366491	0.396905	0.392609	0.388312	0.384016	0.384193	0.395732	0.407271	0.41881	0.430349	0.441888	0.453427	0.464965	0.478034	0.509398	0.540763	0.572127	0.603492	0.634857	0.666221	0.697586	0.728951	0.738071	0.746856	0.755641	0.764426	0.77321	0.781995	0.79078	0.799786	0.82633	0.852874	0.879418	0.905962	0.932507	0.959051
		0	0.0751668	0.150334	0.2255	0.300667	0.311582	0.318089	0.324595	0.331102	0.390462	0.450738	0.511013	0.571289	0.601855	0.505365	0.408876	0.312386	0.265278	0.343549	0.42182	0.500092	0.578363	0.656635	0.734906	0.813177	0.884173	0.868116	0.85206	0.836004	0.819947	0.803891	0.787835	0.771779	0.755722	0.778598	0.802061	0.825523	0.848986	0.872449	0.895912	0.919374	0.94264	0.950245	0.95785	0.965454	0.973059	0.980664	0.988268
		0	-0.0749876	-0.149975	-0.224963	-0.29995	-0.0751783	0.170158	0.415494	0.66083	0.663327	0.661616	0.659904	0.658193	0.656294	0.653595	0.650897	0.648198	0.647482	0.651802	0.656121	0.66044	0.66476	0.669079	0.673398	0.677718	0.686171	0.744085	0.801999	0.859913	0.917827	0.97574	1.03365	1.09157	1.14948	1.08163	1.01188	0.942128	0.872377	0.802627	0.732877	0.663126	0.59491	0.648616	0.702322	0.756029	0.809735	0.863442	0.917148
		0	0.0319907	0.0639815	0.0959722	0.127963	0.134316	0.13891	0.143505	0.148099	0.205697	0.264213	0.322729	0.381245	0.420664	0.378411	0.336159	0.293906	0.274078	0.311186	0.348294	0.385403	0.422511	0.459619	0.496728	0.533836	0.568542	0.574504	0.580467	0.586429	0.592392	0.598354	0.604317	0.610279	0.616242	0.650788	0.685766	0.720744	0.755722	0.790699	0.825677	0.860655	0.895371	0.909242	0.923114	0.936986	0.950857	0.964729	0.9786
		0	0.0643225	0.128645	0.192968	0.25729	0.31708	0.37656	0.436039	0.495518	0.526077	0.556135	0.586193	0.616251	0.64029	0.638589	0.636888	0.635187	0.640116	0.661879	0.683642	0.705405	0.727168	0.748931	0.770694	0.792456	0.814061	0.833771	0.853482	0.873192	0.892902	0.912612	0.932322	0.952033	0.971743	0.976592	0.981218	0.985843	0.990468	0.995094	0.999719	1.00434	1.0089	1.00772	1.00654	1.00536	1.00418	1.003	1.00182
		relative stimuli distance
		-1	-0.973333	-0.946667	-0.92	-0.893333	-0.866667	-0.84	-0.813333	-0.786667	-0.76	-0.733333	-0.706667	-0.68	-0.653333	-0.626667	-0.6	-0.573333	-0.546667	-0.52	-0.493333	-0.466667	-0.44	-0.413333	-0.386667	-0.36	-0.333333	-0.306667	-0.28	-0.253333	-0.226667	-0.2	-0.173333	-0.146667	-0.12	-0.0933333	-0.0666667	-0.04	-0.0133333	0.0133333	0.04	0.0666667	0.0933333	0.12	0.146667	0.173333	0.2	0.226667	0.253333
	#mouse, df = 0.75	0	0.0229591	0.0459181	0.0688772	0.0918363	0.114795	0.137754	0.160714	0.183673	0.153232	0.121865	0.0904991	0.0591328	0.0277665	-0.00359974	-0.034966	-0.0663323	-0.0511404	0.0822655	0.215671	0.306147	0.325153	0.344159	0.363165	0.382171	0.399884	0.402127	0.40437	0.406612	0.408855	0.411098	0.413341	0.415583	0.417826	0.426845	0.435966	0.445087	0.454208	0.463329	0.47245	0.481571	0.49025	0.463783	0.437317	0.410851	0.384385	0.357919	0.331453
		0	0.017893	0.035786	0.053679	0.0715721	0.0894651	0.107358	0.125251	0.143144	0.141666	0.139852	0.138038	0.136225	0.134411	0.132597	0.130783	0.128969	0.147583	0.218061	0.28854	0.346964	0.385321	0.423677	0.462034	0.50039	0.535587	0.532989	0.530391	0.527792	0.525194	0.522596	0.519998	0.5174	0.514801	0.541703	0.569049	0.596395	0.623741	0.651087	0.678433	0.70578	0.732208	0.685693	0.639178	0.592662	0.546147	0.499632	0.453116
		0	0.0175482	0.0350963	0.0526445	0.0701927	0.0877409	0.105289	0.122837	0.140385	0.138376	0.136027	0.133678	0.13133	0.128981	0.126632	0.124284	0.121935	0.133296	0.179465	0.225635	0.26957	0.309788	0.350005	0.390223	0.43044	0.466121	0.44752	0.42892	0.410319	0.391719	0.373118	0.354517	0.335917	0.317316	0.327867	0.338856	0.349846	0.360836	0.371826	0.382816	0.393806	0.404503	0.39192	0.379336	0.366753	0.35417	0.341586	0.329003
		0	0.00822309	0.0164462	0.0246693	0.0328924	0.0411155	0.0493386	0.0575617	0.0657848	0.0464827	0.0267037	0.0069246	-0.0128545	-0.0326335	-0.0524126	-0.0721916	-0.0919707	-0.0925577	-0.0444152	0.00372734	0.0515311	0.098771	0.146011	0.193251	0.240491	0.281492	0.247853	0.214214	0.180575	0.146937	0.113298	0.0796592	0.0460204	0.0123817	0.0541025	0.0969601	0.139818	0.182675	0.225533	0.26839	0.311248	0.353664	0.360958	0.368252	0.375546	0.38284	0.390134	0.397429
		0	0.0241085	0.0482169	0.0723254	0.0964339	0.120542	0.144651	0.168759	0.192868	0.18442	0.175409	0.166397	0.157386	0.148374	0.139363	0.130351	0.12134	0.116547	0.122466	0.128385	0.134743	0.141833	0.148922	0.156012	0.163101	0.169811	0.171986	0.17416	0.176335	0.178509	0.180684	0.182858	0.185032	0.187207	0.249301	0.312299	0.375296	0.438294	0.501292	0.56429	0.627287	0.688693	0.623522	0.55835	0.493179	0.428008	0.362837	0.297665
		0	0.02	0.04	0.0600001	0.0800001	0.1	0.12	0.14	0.16	0.183638	0.207338	0.231038	0.254739	0.278439	0.302139	0.32584	0.34954	0.368303	0.37453	0.380757	0.362997	0.305304	0.247612	0.189919	0.132226	0.0830219	0.135364	0.187706	0.240049	0.292391	0.344733	0.397076	0.449418	0.50176	0.482773	0.46271	0.442647	0.422584	0.402521	0.382458	0.362395	0.342124	0.30535	0.268575	0.2318	0.195025	0.15825	0.121475
		0	0.0445069	0.0890139	0.133521	0.178028	0.222535	0.267042	0.311549	0.356056	0.314729	0.271914	0.2291	0.186285	0.14347	0.100656	0.0578414	0.0150269	0.0217026	0.154037	0.286371	0.360132	0.336385	0.312637	0.288889	0.265141	0.245101	0.26942	0.293739	0.318058	0.342377	0.366696	0.391015	0.415334	0.439653	0.499308	0.559495	0.619683	0.679871	0.740059	0.800247	0.860435	0.919242	0.868228	0.817215	0.766202	0.715188	0.664175	0.613162
		0	0.0173	0.0346	0.0519	0.0692	0.0865001	0.0978359	0.0635136	0.0291913	-0.00513102	0.00665107	0.0457685	0.0848859	0.124003	0.163121	0.202238	0.241356	0.280473	0.31959	-0.17489	-0.130322	-0.0857541	-0.0411862	0.0033817	0.0479496	0.0925175	0.137085	0.181653	0.226221	0.272375	0.318686	0.364997	0.411308	0.457619	0.50393	0.550241	0.596552	0.642863	0.683419	0.718993	0.754567	0.790141	0.825715	0.861289	0.896863	0.932437	0.968011	1.00255
		0	0.0180404	0.0360808	0.0541212	0.0721616	0.090202	0.108449	0.128281	0.148113	0.167944	0.172487	0.167964	0.163441	0.158918	0.154395	0.149873	0.14535	0.140827	0.136304	0.14744	0.137274	0.127109	0.116944	0.106779	0.0966137	0.0864486	0.0762834	0.0661182	0.0559531	0.0868894	0.121895	0.1569	0.191906	0.226911	0.261917	0.296922	0.331927	0.366933	0.402013	0.437159	0.472304	0.50745	0.542595	0.577741	0.612886	0.648032	0.683177	0.717836
		0	0.00185336	0.00370673	0.00556009	0.00741345	0.00926681	0.0142809	0.0434915	0.0727021	0.101913	0.124399	0.142897	0.161396	0.179895	0.198394	0.216893	0.235391	0.25389	0.272389	0.0661979	0.0671268	0.0680558	0.0689847	0.0699136	0.0708425	0.0717714	0.0727004	0.0736293	0.0745582	0.122579	0.175262	0.227944	0.280627	0.33331	0.385992	0.438675	0.491358	0.544041	0.589229	0.627928	0.666627	0.705326	0.744025	0.782724	0.821423	0.860121	0.89882	0.936572
		0	-0.0196053	-0.0392105	-0.0588158	-0.0784211	-0.0980263	-0.113798	-0.100227	-0.0866548	-0.073083	-0.0586516	-0.0437106	-0.0287696	-0.0138286	0.00111245	0.0160535	0.0309945	0.0459355	0.0608765	0.0543957	0.0805844	0.106773	0.132962	0.15915	0.185339	0.211528	0.237716	0.263905	0.290094	0.270944	0.247306	0.223668	0.200029	0.176391	0.152753	0.129115	0.105477	0.0818384	0.102512	0.161556	0.220599	0.279643	0.338686	0.39773	0.456773	0.515817	0.57486	0.633161
		0	0.00737122	0.0147424	0.0221136	0.0294849	0.0368561	0.0463217	0.0718214	0.097321	0.122821	0.130645	0.12799	0.125334	0.122679	0.120023	0.117368	0.114712	0.112057	0.109401	0.156758	0.170415	0.184072	0.197729	0.211385	0.225042	0.238699	0.252356	0.266013	0.279669	0.296497	0.313638	0.330779	0.34792	0.365061	0.382202	0.399342	0.416483	0.433624	0.441521	0.441413	0.441304	0.441196	0.441088	0.44098	0.440871	0.440763	0.440655	0.441556
		0	0.0738258	0.147652	0.221477	0.295303	0.369129	0.422649	0.320723	0.218797	0.116871	0.0829997	0.0894774	0.0959551	0.102433	0.10891	0.115388	0.121866	0.128344	0.134821	0.126829	0.138082	0.149335	0.160588	0.171841	0.183094	0.194347	0.205599	0.216852	0.228105	0.257212	0.288086	0.31896	0.349835	0.380709	0.411583	0.442457	0.473332	0.504206	0.509074	0.491425	0.473776	0.456126	0.438477	0.420828	0.403178	0.385529	0.367879	0.35167
		0	0.0487989	0.0975978	0.146397	0.195196	0.243995	0.287975	0.295063	0.302151	0.309239	0.318542	0.329158	0.339774	0.35039	0.361006	0.371622	0.382238	0.392854	0.40347	-0.132875	-0.0852826	-0.0376905	0.00990159	0.0574937	0.105086	0.152678	0.20027	0.247862	0.295454	0.309613	0.320462	0.331312	0.342161	0.35301	0.363859	0.374708	0.385558	0.396407	0.428388	0.478666	0.528945	0.579223	0.629502	0.679781	0.730059	0.780338	0.830616	0.880026
		0	-0.00877669	-0.0175534	-0.0263301	-0.0351068	-0.0438835	-0.0481332	-0.0177274	0.0126785	0.0430844	0.0684825	0.0909115	0.11334	0.135769	0.158198	0.180627	0.203056	0.225485	0.247914	0.187582	0.17219	0.156798	0.141406	0.126014	0.110623	0.0952308	0.079839	0.0644473	0.0490555	0.079813	0.115139	0.150466	0.185792	0.221119	0.256445	0.291772	0.327098	0.362424	0.412775	0.476135	0.539495	0.602855	0.666215	0.729575	0.792934	0.856294	0.919654	0.981455
		relative stimuli distance
		-1	-0.98	-0.96	-0.94	-0.92	-0.9	-0.88	-0.86	-0.84	-0.82	-0.8	-0.78	-0.76	-0.74	-0.72	-0.7	-0.68	-0.66	-0.64	-0.62	-0.6	-0.58	-0.56	-0.54	-0.52	-0.5	-0.48	-0.46	-0.44	-0.42	-0.4	-0.38	-0.36	-0.34	-0.32	-0.3	-0.28	-0.26	-0.24	-0.22	-0.2	-0.18	-0.16	-0.14	-0.12	-0.1	-0.08	-0.06
	#mouse, df = 1	0	0.013653	0.027306	0.0409591	0.0546121	0.0682651	0.0819181	0.0955711	0.109224	0.122877	0.13653	0.150183	0.163836	0.177489	0.19682	0.233217	0.269614	0.306011	0.342408	0.378805	0.415202	0.451599	0.487996	0.524393	0.56079	0.597187	0.633584	0.629118	0.606851	0.584585	0.562318	0.540051	0.517784	0.495518	0.473251	0.450984	0.428717	0.406451	0.393057	0.430407	0.467757	0.505107	0.542457	0.579806	0.617156	0.654506	0.691856	0.729206
		0	0.00554902	0.011098	0.0166471	0.0221961	0.0277451	0.0332941	0.0388431	0.0443921	0.0499412	0.0554902	0.0610392	0.0665882	0.0721372	0.0750568	0.0700733	0.0650897	0.0601062	0.0551226	0.0501391	0.0451555	0.040172	0.0351884	0.0302049	0.0252213	0.0202378	0.0152542	-2.36996e-05	-0.0197861	-0.0395486	-0.059311	-0.0790735	-0.0988359	-0.118598	-0.138361	-0.158123	-0.177886	-0.197648	-0.205975	-0.148903	-0.091831	-0.0347592	0.0223127	0.0793845	0.136456	0.193528	0.2506	0.307672
		0	0.00843402	0.016868	0.0253021	0.0337361	0.0421701	0.0506041	0.0590381	0.0674722	0.0759062	0.0843402	0.0927742	0.101208	0.109642	0.121727	0.144787	0.167847	0.190906	0.213966	0.237025	0.260085	0.283144	0.306204	0.329263	0.352323	0.375382	0.398442	0.399674	0.391396	0.383119	0.374841	0.366564	0.358287	0.350009	0.341732	0.333454	0.325177	0.3169	0.31305	0.334524	0.355998	0.377472	0.398946	0.420419	0.441893	0.463367	0.484841	0.506315
		0	-0.0130789	-0.0261577	-0.0392366	-0.0523155	-0.0653944	-0.0784732	-0.0915521	-0.104631	-0.11771	-0.130789	-0.143868	-0.156946	-0.170025	-0.171029	-0.135739	-0.10045	-0.0651599	-0.0298701	0.0054196	0.0407093	0.0759991	0.111289	0.146579	0.181868	0.217158	0.252448	0.259215	0.253556	0.247897	0.242239	0.23658	0.230922	0.225263	0.219605	0.213946	0.208288	0.202629	0.201366	0.22524	0.249114	0.272988	0.296862	0.320735	0.344609	0.368483	0.392357	0.416231
		0	0.00605181	0.0121036	0.0181554	0.0242073	0.0302591	0.0363109	0.0423627	0.0484145	0.0544663	0.0605181	0.06657	0.0726218	0.0786736	0.0898333	0.116346	0.142858	0.16937	0.195882	0.222395	0.248907	0.275419	0.301931	0.328443	0.354956	0.381468	0.40798	0.38832	0.348547	0.308773	0.269	0.229226	0.189453	0.149679	0.109905	0.0701317	0.0303581	-0.00941545	-0.0374576	0.00158896	0.0406355	0.0796821	0.118729	0.157775	0.196822	0.235868	0.274915	0.313962
		0	-0.0213672	-0.0427343	-0.0641015	-0.0854687	-0.106836	-0.128203	-0.14957	-0.170937	-0.192304	-0.213672	-0.235039	-0.256406	-0.277773	-0.287013	-0.259804	-0.232595	-0.205385	-0.178176	-0.150966	-0.123757	-0.0965476	-0.0693382	-0.0421288	-0.0149194	0.0122899	0.0394993	0.0570077	0.0702901	0.0835725	0.0968549	0.110137	0.12342	0.136702	0.149984	0.163267	0.176549	0.189832	0.203852	0.222096	0.24034	0.258584	0.276829	0.295073	0.313317	0.331561	0.349805	0.368049
		0	-0.00642793	-0.0128559	-0.0192838	-0.0257117	-0.0321397	-0.0385676	-0.0449955	-0.0514234	-0.0578514	-0.0642793	-0.0707072	-0.0771352	-0.0835631	-0.0801251	-0.0470336	-0.0139421	0.0191494	0.0522409	0.0853324	0.118424	0.151515	0.184607	0.217698	0.25079	0.283881	0.316973	0.328733	0.331201	0.333668	0.336136	0.338604	0.341071	0.343539	0.346007	0.348474	0.350942	0.35341	0.360353	0.392893	0.425433	0.457973	0.490512	0.523052	0.555592	0.588132	0.620672	0.653211
		0	0.00233099	0.00466199	0.00699298	0.00932398	0.011655	0.013986	0.016317	0.018648	0.0209789	0.0233099	0.0256409	0.0279719	0.0303029	0.0307935	0.0257524	0.0207112	0.0156701	0.010629	0.00558787	0.000546749	-0.00449437	-0.0095355	-0.0145766	-0.0196177	-0.0246589	-0.0297	-0.0237623	-0.013042	-0.00232166	0.00839867	0.019119	0.0298393	0.0405597	0.05128	0.0620003	0.0727206	0.083441	0.0937796	0.101936	0.110092	0.118248	0.126404	0.13456	0.142716	0.150872	0.159028	0.167184
		0	0.00133316	0.00266632	0.00399948	0.00533264	0.00666579	0.00799895	0.00933211	0.0106653	0.0119984	0.0133316	0.0146647	0.0159979	0.0173311	0.0149811	0.00156109	-0.0118589	-0.025279	-0.038699	-0.052119	-0.0655391	-0.0789591	-0.0923791	-0.105799	-0.119219	-0.132639	-0.146059	-0.14046	-0.126576	-0.112691	-0.0988071	-0.0849228	-0.0710384	-0.0571541	-0.0432697	-0.0293854	-0.015501	-0.00161669	0.0143514	0.0422362	0.0701209	0.0980056	0.12589	0.153775	0.18166	0.209545	0.237429	0.265314
		0	0.020626	0.041252	0.061878	0.0825041	0.10313	0.123756	0.144382	0.165008	0.185634	0.20626	0.226886	0.247512	0.268138	0.259566	0.163235	0.0669046	0.0447004	0.210708	0.376715	0.54004	0.537777	0.535514	0.533251	0.530988	0.528725	0.526462	0.524199	0.521936	0.519673	0.51741	0.515147	0.512884	0.510621	0.444175	0.484398	0.524622	0.564846	0.572905	0.397027	0.266629	0.534765	0.687664	0.74543	0.803197	0.860963	0.897596	0.906448
		0	0.00661313	0.0132263	0.0198394	0.0264525	0.0330656	0.0396788	0.0462919	0.052905	0.0595182	0.0661313	0.0727444	0.0793575	0.0859707	0.0731403	0.0018695	-0.0694013	-0.107266	-0.0603092	-0.0133527	0.0331613	0.0523605	0.0715596	0.0907588	0.109958	0.129157	0.148356	0.167555	0.186755	0.205954	0.225153	0.244352	0.263551	0.28275	0.0925401	0.0288359	-0.0348683	-0.0985724	-0.136747	-0.0289219	0.0830322	0.231172	0.307557	0.324706	0.341855	0.359004	0.369243	0.3704
		0	0.0109798	0.0219596	0.0329394	0.0439192	0.054899	0.0658788	0.0768586	0.0878384	0.0988182	0.109798	0.120778	0.131758	0.142737	0.170952	0.250969	0.330986	0.40731	0.474259	0.541208	0.606995	0.601043	0.595092	0.58914	0.583188	0.577236	0.571284	0.565332	0.55938	0.553429	0.547477	0.541525	0.535573	0.529621	0.517525	0.457254	0.396983	0.336712	0.282598	0.26369	0.227608	0.0410255	0.0605404	0.250196	0.439852	0.629507	0.744594	0.761659
		0	0.0273793	0.0547587	0.082138	0.109517	0.136897	0.164276	0.191655	0.219035	0.246414	0.273793	0.301173	0.328552	0.355931	0.359789	0.292948	0.226106	0.181128	0.19166	0.202192	0.212746	0.224662	0.236577	0.248493	0.260408	0.272324	0.284239	0.296155	0.30807	0.319986	0.331901	0.343817	0.355732	0.367648	0.262728	0.304692	0.346656	0.38862	0.379608	0.079074	-0.167318	0.0607345	0.219372	0.320705	0.422038	0.52337	0.557868	0.504508
		0	-0.00601319	-0.0120264	-0.0180396	-0.0240528	-0.030066	-0.0360791	-0.0420923	-0.0481055	-0.0541187	-0.0601319	-0.0661451	-0.0721583	-0.0781715	-0.0732221	-0.035323	0.00257605	0.0317	0.0385434	0.0453868	0.0524554	0.073424	0.0943926	0.115361	0.13633	0.157299	0.178267	0.199236	0.220205	0.241173	0.262142	0.28311	0.304079	0.325048	0.179644	0.152793	0.125942	0.0990917	0.0948997	0.220287	0.332119	0.325172	0.359494	0.427885	0.496275	0.564666	0.598897	0.588225
		0	0.0387634	0.0775267	0.11629	0.155053	0.193817	0.23258	0.271343	0.310107	0.34887	0.387634	0.426397	0.46516	0.503924	0.499365	0.364597	0.229829	0.151545	0.216678	0.28181	0.346149	0.36157	0.376991	0.392412	0.407832	0.423253	0.438674	0.454095	0.469515	0.484936	0.500357	0.515778	0.531198	0.546619	0.536451	0.547324	0.558198	0.569071	0.574582	0.549422	0.542402	0.694332	0.774056	0.794171	0.814285	0.8344	0.854841	0.875709
		0	0.00693155	0.0138631	0.0207946	0.0277262	0.0346577	0.0415893	0.0485208	0.0554524	0.0701906	0.0913253	0.11246	0.133595	0.148653	0.156192	0.163731	0.17127	0.178809	0.186348	0.193887	0.201426	0.208965	0.216504	0.224043	0.231582	0.239121	0.234347	0.246731	0.265367	0.284002	0.302638	0.321273	0.339909	0.358544	0.37718	0.395815	0.414451	0.433086	0.434264	0.342598	0.250931	0.159265	0.106413	0.169194	0.231976	0.294757	0.357538	0.42032
		0	0.0292791	0.0585581	0.0878372	0.117116	0.146395	0.175674	0.204953	0.234233	0.229631	0.19727	0.164908	0.132546	0.112105	0.106415	0.100726	0.0950367	0.0893474	0.083658	0.0779687	0.0722793	0.06659	0.0609006	0.0552113	0.049522	0.0438326	0.143857	0.181489	0.19569	0.209892	0.224094	0.238295	0.252497	0.266698	0.2809	0.295102	0.309303	0.323505	0.335137	0.333104	0.331071	0.329039	0.32943	0.337045	0.34466	0.352275	0.359889	0.367504
		0	0.0268446	0.0536892	0.0805338	0.107378	0.134223	0.161068	0.187912	0.214757	0.22822	0.230719	0.233218	0.235718	0.227306	0.205391	0.183476	0.161561	0.139647	0.117732	0.0958171	0.0739023	0.0519875	0.0300727	0.00815795	-0.0137568	-0.0356716	0.0483101	0.0821397	0.0968951	0.111651	0.126406	0.141161	0.155917	0.170672	0.185428	0.200183	0.214939	0.229694	0.230743	0.158897	0.0870505	0.0152041	-0.0211353	0.0483056	0.117747	0.187187	0.256628	0.326069
		0	0.0162883	0.0325767	0.048865	0.0651534	0.0814417	0.09773	0.114018	0.130307	0.151327	0.176225	0.201123	0.226021	0.221919	0.181928	0.141936	0.101944	0.061952	0.0219601	-0.0180318	-0.0580237	-0.0980155	-0.138007	-0.177999	-0.217991	-0.257983	0.112381	0.227276	0.246493	0.265709	0.284926	0.304142	0.323359	0.342576	0.361792	0.381009	0.400225	0.419442	0.422413	0.338984	0.255556	0.172127	0.125148	0.186759	0.248369	0.30998	0.37159	0.433201
		0	-0.0256656	-0.0513312	-0.0769968	-0.102662	-0.128328	-0.153994	-0.179659	-0.205325	-0.164738	-0.0698669	0.0250046	0.119876	0.157549	0.124433	0.091317	0.0582012	0.0250854	-0.00803038	-0.0411462	-0.074262	-0.107378	-0.140494	-0.173609	-0.206725	-0.239841	0.0780785	0.173631	0.185973	0.198314	0.210656	0.222998	0.235339	0.247681	0.260023	0.272364	0.284706	0.297047	0.327817	0.456596	0.585375	0.714153	0.808454	0.800038	0.791621	0.783205	0.774789	0.766373
		0	-0.015142	-0.030284	-0.0454259	-0.0605679	-0.0757099	-0.0908519	-0.105994	-0.121136	-0.112674	-0.0848711	-0.0570685	-0.0292659	-0.014206	-0.0149165	-0.0156269	-0.0163374	-0.0170478	-0.0177583	-0.0184687	-0.0191792	-0.0198896	-0.0206001	-0.0213105	-0.022021	-0.0227314	0.0782896	0.0981407	0.0879208	0.077701	0.0674811	0.0572612	0.0470413	0.0368214	0.0266015	0.0163817	0.00616179	-0.00405809	0.000667271	0.0848781	0.169089	0.2533	0.323426	0.351591	0.379756	0.407922	0.436087	0.464252
		0	-0.0167182	-0.0334365	-0.0501547	-0.066873	-0.0835912	-0.100309	-0.117028	-0.133746	-0.124546	-0.0941081	-0.0636707	-0.0332333	-0.0115504	-0.000702158	0.0101461	0.0209944	0.0318427	0.042691	0.0535393	0.0643875	0.0752358	0.0860841	0.0969324	0.107781	0.118629	0.173391	0.190835	0.194487	0.198138	0.20179	0.205441	0.209093	0.212744	0.216396	0.220047	0.223699	0.22735	0.225112	0.191552	0.157992	0.124431	0.106447	0.134867	0.163287	0.191707	0.220127	0.248547
		0	0.0153094	0.0306187	0.0459281	0.0612374	0.0765468	0.0918562	0.107166	0.122475	0.0873984	0.0110368	-0.0653248	-0.141686	-0.174276	-0.152695	-0.131113	-0.109532	-0.0879505	-0.0663691	-0.0447877	-0.0232063	-0.00162488	0.0199565	0.0415379	0.0631193	0.0847007	-0.0305565	-0.0431336	-0.0175772	0.0079792	0.0335356	0.059092	0.0846484	0.110205	0.135761	0.161318	0.186874	0.21243	0.230157	0.206243	0.182328	0.158413	0.151869	0.197074	0.242279	0.287484	0.332689	0.377894
		0	0.0270057	0.0540114	0.0810171	0.108023	0.135029	0.162034	0.18904	0.216046	0.228684	0.229549	0.230414	0.231279	0.230376	0.227283	0.22419	0.221098	0.218005	0.214912	0.211819	0.208727	0.205634	0.202541	0.199449	0.196356	0.193263	0.234537	0.251262	0.258736	0.26621	0.273684	0.281158	0.288631	0.296105	0.303579	0.311053	0.318527	0.326	0.322947	0.263903	0.204859	0.145815	0.120985	0.198084	0.275183	0.352283	0.429382	0.506481
[truncated: 53 more columns]

[truncated: 19 more sheets: Fig. 3D, Fig. 3E, Fig. 3G, Fig. 3H, Fig. 4A-B, Fig. 4C, Fig. 4D, Fig. 4E, Fig. 4F-G, Fig. 5A-C, Fig. 5D, Fig. 5E-G, Fig. 6B-C, Fig. 6D,E,H, Fig. 6F-G, Fig. 7A, Fig. 7B, Fig. 7C-D, Fig. 7E]
