# Supplementary material for: Wide sensory filters underlie performance in memory-based discrimination and generalization
Source: PLoS One. 2019 Apr 18;14(4):e0214817. doi: 10.1371/journal.pone.0214817 (PMC6472767; doi:10.1371/journal.pone.0214817)
Supplement: S2 File — Each sheet contains the minimal data used for each plot. (XLSX) [file pone.0214817.s002.xlsx]

## Sheet: S1 Fig. C
SAFE PHASE		mean number of visits per day
#mouse	1	49.3333
	2	94
	3	79
	4	89.6667
	5	71
	6	54.3333
	7	112
	8	61.3333
	9	90.3333
	10	187.667
	11	158.667
	12	176
	13	117
	14	112
	15	132.333
	16	159.667
	17	181
	18	172.667
	19	114.5
	20	93.5
	21	131
	22	116.5
	23	138.25
	24	124.75

## Sheet: S1 Fig. D
SAFE PHASE: inter-visit-interval (hours)
		# visit
#mouse	1	0.00685917	0.00479139	0.0642542	0.0109969	0.0292683	0.0118814	0.0501819	0.00582972	0.0266472	0.0267972	0.0107181	0.00373917	0.00107361	0.00191195	0.0277333	0.00186778	0.0896333	0.0140983	0.0338586	0.00545472	0.0306322	0.0216958	0.00103389	0.00306361	0.0153969	0.106101	0.00510722	0.000954166	0.000390277	0.00196222	0.169812	0.00530278	0.0142517	0.006825	0.0989486	0.0182736	0.0239208	0.00314944	0.00484028	0.00629917	0.00707861	0.0791756	0.000465832	0.0403622	0.0775511	0.0723244	0.00170833	0.00905889
	2	0.02353	0.00129555	0.00012	0.0137039	9.77792e-05	0.0223433	0.0133425	0.0262956	0.00525806	0.0157547	0.0114594	0.0366403	0.000945	0.00511722	0.0372189	0.00309695	0.0316014	0.122144	0.000998334	0.00841555	0.00567861	0.0530656	0.000665554	0.0573558	0.182197	0.0383258	0.00384389	0.0312733	0.02263	0.0145914	0.00848583	0.0645197	0.0101028	0.0383603	0.00409472	0.0125594	0.0518586	0.0638678	0.00991306	0.0195869	0.0100442	0.0216058	0.00649361	0.0121425	0.00210722	0.0326694	0.0208897	0.00778611
	3	0.196481	0.0114764	0.0214311	0.0389872	0.0415494	0.031605	0.0838858	0.0114261	0.00155833	0.000927222	0.0103333	0.0185431	0.0402625	0.102386	0.0160103	0.000195001	0.000678889	0.103816	0.0014375	0.00302111	0.00677	0.00664583	0.00200972	0.0141961	0.00160194	0.00314333	0.0152033	0.00779389	0.00743111	0.0204239	0.0444922	0.152458	0.000164165	9.30553e-05	0.000289722	0.00026889	0.0868078	0.00835694	0.0175261	0.0287697	0.0599819	0.0359275	0.00299889	0.00402389	0.0110492	0.00491111	0.00779917	0.000876666
	4	0.277925	0.0488606	0.0215833	0.05784	0.0316172	0.0286411	0.00974389	0.0105853	0.0529272	0.0267014	0.0235194	0.0108822	0.00300278	0.00107361	0.00992194	0.0281783	0.0422672	0.0255889	0.00336695	0.00030639	0.00676083	0.0149769	0.0368042	0.0112308	0.00189444	0.0772572	0.0424253	0.00581611	0.00301222	0.000780833	0.0468936	0.0001775	0.000492501	0.0650539	0.104556	0.000677778	0.0341256	0.0144828	0.0330494	0.039775	0.0167472	0.00135778	0.0272833	0.00307	0.00495111	0.00367778	0.00581139	0.00598694
	5	0.101821	0.0138194	0.0420447	0.0149525	0.0124289	0.0412544	0.00554306	0.00138861	0.0139106	0.02558	0.00618333	0.00813861	0.00173444	0.0604864	0.000944167	0.0006475	0.132285	0.00567695	0.00540333	0.0474214	0.00106056	0.00453222	0.0001775	0.0851456	0.0925661	0.00644167	0.00476278	0.0807969	0.0423333	0.00166528	0.00156361	0.021585	0.0102833	0.0297297	0.00141972	0.039385	0.0121508	0.00543917	0.00046139	0.0264361	0.0706044	0.0186994	0.0140567	0.000372499	0.0460364	0.000644167	0.0297317	0.0237081
	6	0.0789086	0.00255083	0.00881861	0.00567861	0.0368058	0.0468019	0.0153308	0.00276805	0.0341481	0.00225361	0.0518753	0.102795	0.00144639	0.00440556	0.008065	0.00413056	0.00191222	9.74994e-05	0.00598472	0.0222153	0.00391695	0.0455836	0.0631992	0.0241739	0.00314944	0.104298	0.005035	0.100076	0.00677889	0.0726042	0.0835086	0.0703558	0.00583417	0.00341139	0.00561195	0.00334611	0.03398	0.0277767	0.0133881	0.130932	0.0324664	0.0127367	0.101933	0.0829672	0.0400761	0.387445	0.0273417	0.545857
	7	0.0148489	0.0129575	0.00261305	0.0318525	0.0104789	0.00458305	0.0839344	0.0389906	0.000140277	0.0316869	0.0456347	0.0133356	0.0275558	0.00286111	0.00550556	0.0162344	0.0043475	0.00462722	0.0255831	0.00634861	0.00149917	0.000452777	0.000607779	0.00388056	0.000621111	0.00675278	0.00515528	0.00519028	0.0157114	0.0193292	0.00144639	0.000208611	0.0105364	0.0164361	0.0285572	0.0444128	0.0214072	0.0006875	0.103605	0.00464055	0.000651944	0.000261667	8.44447e-05	0.00444528	0.0821261	0.002005	0.0858092	0.00323639
	8	0.0169439	0.0112619	0.0728836	0.0790886	0.0013975	0.0314283	0.0501356	0.000980278	0.0721239	0.00638389	0.0506186	0.0107075	0.0671158	0.115826	0.00714694	0.0276164	0.0190764	0.000527778	0.0168017	0.0129828	0.0843292	0.0136731	0.048075	0.0209631	0.0189392	0.000576666	0.000878334	0.00220945	0.00115361	0.00572444	0.0257667	0.00738028	0.00181889	0.0661358	0.0172558	0.0586694	0.0165028	0.142067	0.0431722	0.000425835	0.00308028	0.0102353	0.236775	0.0363325	4.14493	1.69132	2.34314	0.190857
	9	0.00756222	0.00232944	0.195734	0.0113828	0.00855111	0.0309367	0.00366	0.00440111	0.00650806	0.0380975	0.0333222	0.158807	0.0507319	0.0122133	0.00895639	0.00914528	0.00346028	0.000829722	0.00883722	0.0277775	0.0271358	0.00928083	0.000541111	0.00521639	0.000603888	0.00677861	0.0558475	0.0497736	0.0164186	0.0571342	0.000701112	0.0478019	0.0119647	0.00658833	0.0311517	0.0901808	0.0875567	0.0090475	0.00185778	0.0786808	0.00311861	0.0243172	0.00513056	0.00860639	0.0179228	0.144686	0.0103367	0.0216847
	10	0.0200844	0.0270717	0.0790611	0.00238639	0.00106194	0.0121889	0.0025725	0.000381389	0.00063	3.55556e-05	0.00456667	0.00283583	0.0193872	0.0142292	0.0102342	0.00563083	0.00192083	0.00494167	0.00346861	0.0030075	0.00349528	0.00579278	0.00757417	0.000248333	0.00549111	0.0020225	0.147421	0.00485139	0.317326	0.169317	0.0160292	0.00185389	0.0145086	0.00970056	0.00984389	0.0628094	0.00886667	0.00562111	0.0688356	0.00938111	0.0468167	0.0454086	0.0185461	0.0209394	0.099325	0.0387958	0.02442	0.0584356
	11	0.0219694	0.00444167	0.0076825	0.0143178	0.0105964	0.0161689	0.00576611	0.106707	0.00577528	0.00415944	0.0106553	0.00276778	0.00649806	0.00161889	0.0157531	0.00113083	0.305553	0.175533	0.00399639	0.00453722	0.0104808	0.00509639	0.000736667	0.00320667	0.00491889	0.00970083	0.00400972	0.0109383	0.132884	0.000638611	0.00385444	0.002515	0.000909167	0.0010025	0.0101722	0.0135378	0.00545583	0.00788639	0.00503861	0.00353528	0.00736722	0.00183583	0.000461111	0.0107561	0.00437583	0.00418278	0.146349	0.00188944
	12	0.000860556	0.000931389	0.00403194	0.00161444	0.0594244	0.0899456	0.0183808	0.00485278	0.00776611	0.00757722	0.00353528	0.00586028	0.000319444	0.00297639	0.00113528	0.0439897	0.00121917	0.0111642	9.75e-05	0.164781	0.00519417	0.00285639	0.00159222	0.00206639	0.000874722	0.000342222	0.000297222	0.000483333	0.0113817	0.00176889	0.00217333	0.0281744	0.0173517	0.00461694	0.00358389	0.0127389	0.0147222	0.0103039	0.00326444	0.00593028	0.0104464	0.000949167	0.00122	0.0213006	0.000226111	0.0628953	0.00271889	0.0622211
	13	0.00138139	0.00367778	0.00649056	0.00274139	0.0169686	0.0973681	0.0683428	0.125254	0.0311011	0.0221144	0.0210289	0.0128181	0.13301	0.0135061	0.0162917	0.123646	0.0188289	0.0111686	0.0327556	0.0332769	0.080355	0.00790722	0.0290472	0.00334556	0.0397022	0.0162117	0.0125039	0.000368056	0.00502111	0.0582183	0.0257383	0.0833872	0.0116906	0.000376667	0.00140583	0.0435417	0.0116133	0.00160611	0.00310944	0.00988333	0.00183972	6.19444e-05	0.00739944	0.0386964	0.0332864	0.00610722	0.00953917	0.03225
	14	0.0658658	0.0186764	6.66667e-05	0.290735	0.445809	0.209398	0.00364611	0.00224417	0.00336222	0.000536667	0.0364436	0.0494486	0.00156611	0.0542933	0.0961106	0.00431167	0.000634444	0.0280694	0.00356167	0.00990889	0.00537167	0.0441672	0.00223	1.37125	0.00417389	0.180587	0.278192	0.0161939	0.0154178	0.300544	0.00573056	0.00118444	0.299197	0.0127389	0.143777	0.00173	0.431813	0.0136489	0.00860944	0.0667303	0.00582833	0.000350278	0.115581	0.111167	0.00640028	0.00624139	0.00690611	0.0239711
	15	0.00554417	0.00487472	0.0116983	0.000589722	0.000940278	0.000541389	0.200053	0.00314028	0.00815694	0.00685222	0.00475944	0.000754167	0.000119722	0.782075	0.0622569	0.00134889	0.00305833	0.00518167	0.000381667	0.0180533	0.00382222	0.00198083	0.00551028	0.0997089	0.00213361	0.00106028	0.000261667	0.00613472	0.000523333	0.000181944	0.00100667	0.00253889	0.00157472	0.0705325	0.0931586	0.000257222	0.00519389	0.00719028	0.000700833	0.00432444	0.00320667	0.0091475	0.000824722	0.0409086	0.0326072	0.000386111	0.111966	0.0666714
	16	0.00781528	0.0529142	0.000416944	0.000168611	0.0335553	0.144622	0.06632	0.00557278	0.00293222	0.00846	0.0017475	0.000911111	0.00146833	0.00947417	0.00105111	0.0030475	0.00900389	0.00922139	0.002435	0.00466083	0.000368056	0.002385	0.00398333	0.0239547	0.00223083	0.0619294	0.0032775	0.000115556	0.00157917	0.01217	0.0363578	0.00171667	0.00535333	0.0130358	0.00437806	0.021105	0.0033975	0.00118	0.0092	0.000319444	0.00175639	0.00432	0.162068	0.000363611	0.068825	0.00128639	0.00381444	0.00854278
	17	0.00317167	0.00428472	0.00882222	0.00798389	0.00270111	0.00440889	0.00162528	0.00232889	0.00462167	0.000634444	0.000230556	0.0215342	0.00686611	0.00660417	0.105147	0.00435556	0.00817139	0.0191617	0.00159194	0.00722528	0.0423542	0.103649	0.00262611	0.000359444	0.0243356	0.00211556	0.54928	0.0281092	0.0350269	0.0274956	0.00331361	0.00483917	0.00874583	0.00176528	0.00527389	0.00670056	0.0237036	0.0107661	0.00404861	0.00257306	0.000700833	0.00717722	0.000911944	0.000616667	0.01929	0.000518889	0.0921008	0.00494139
	18	0.00586806	0.0282497	0.00446667	0.0670783	0.000124167	2.66667e-05	0.0420847	0.0887694	0.00421833	0.0902406	0.00125972	0.001965	0.00248778	0.004165	0.00243944	0.000693611	0.00274556	0.000341389	0.00416972	0.000264444	0.00560917	0.00860111	0.010185	0.00177444	0.00110194	0.000252778	0.00600556	0.00530056	0.00199167	0.00927917	0.00920333	0.00291417	0.00415278	0.00169222	0.000199444	0.00199028	0.000244167	0.0156444	0.00102028	0.00260639	0.00880861	0.00361472	0.00552667	6.66667e-05	0.00106472	0.00457306	0.00255889	0.000505556
	19	0.0159708	0.00058139	0.0103197	0.000212777	0.277632	0.161288	0.0779122	0.684612	0.0834067	7.64224	1.30434	0.0338131	0.237731	0.0240514	0.02845	0.0589028	0.0357331	0.0846019	1.16697	0.0664742	0.000678611	0.788794	0.0432728	0.210674	0.440033	0.02468	1.47355	0.163673	0.138334	0.0790022	0.416427	3.62255	0.418248	1.6498	0.0350275	0.481542	0.0665172	1.76201	0.339185	1.45923	0.140083	0.937499	2.3164	4.1169	0.00936528	0.00640444	0.0163764	0.382099
	20	0.00676611	0.0196478	0.0133558	0.18421	0.0134664	0.0213325	0.00854	0.0001775	0.0100261	0.0100306	0.377415	0.0273417	0.620672	1.58601	0.178454	0.245745	3.98233	0.853418	0.347065	0.190857	0.1484	0.5449	0.105036	0.333104	1.63948	0.0681881	0.323007	0.107897	0.00884611	0.01601	0.000755276	0.413713	0.0111061	0.0541583	0.102727	0.0560128	0.012435	0.0191822	0.0358947	0.775885	0.0618894	0.31752	0.0858675	1.15397	0.0840681	3.1409	0.171661	0.419015
	21	0.000940278	0.0257042	0.00572389	4.44433e-05	0.00529583	0.000186388	0.05777	0.0916222	0.0219125	0.000789443	0.0480517	0.005115	0.000804445	0.195507	0.000208611	0.0363325	0.0779964	0.0192403	0.279603	2.81177	0.278571	0.0631972	0.0163039	5.12755	0.0233281	0.0361569	0.00218278	0.957111	0.104574	0.0855386	0.0471667	0.0375886	0.0286556	3.85723	0.193367	1.56716	3.60128	0.0558542	0.0284819	0.437808	0.0205061	0.00141528	0.00438611	0.000421666	3.70454	0.0121003	3.4798	0.595324
	22	0.00178805	0.0122089	0.0327272	0.000434721	0.0915153	0.256502	0.00252417	0.00448444	0.00556806	2.89733	0.219566	0.0662733	1.22956	0.420811	0.57591	0.47596	3.1075	0.0251992	0.0304064	0.00860556	0.0130961	1.61972	0.00681445	4.8234	0.139272	0.0775	0.689166	0.419323	0.76075	1.74819	0.340647	0.103506	0.31936	12.2928	0.0592075	0.484014	0.0662669	0.0375247	0.00708167	0.00481639	0.0616642	0.0534333	0.114074	0.244132	0.0142297	0.0537103	0.0162472	0.000598891
	23	0.00495972	0.00287944	0.01672	0.00370444	0.0744822	0.00308028	0.00188833	0.00738222	0.0440608	0.314085	0.141064	0.101099	0.0295467	0.500853	0.0549108	0.0975989	1.67021	0.118783	0.254482	0.0937556	0.0878278	6.13376	0.0322653	0.0410767	0.0153819	0.186801	2.67272	0.979113	0.533584	4.5346	0.443039	0.141754	0.0813933	0.0780169	0.0148619	0.00889528	0.0670814	0.0570897	0.0287125	0.0201769	0.0395108	0.0232181	0.0445739	1.54838	2.63285	0.166521	2.49562	0.0975522
	24	0.000297222	0.000568888	0.0159653	0.00477805	0.0673875	0.00947111	0.00665611	0.00802083	0.0713575	0.00667444	0.0880056	0.00561528	0.0118272	0.0258378	0.0253881	0.0109039	0.0685403	8.00006e-05	0.0913883	0.184918	4.5988	0.907549	0.558509	2.65929	0.440525	0.59978	0.0810917	0.0116542	0.598761	0.419663	0.03603	0.111531	0.106326	0.0447639	0.0471406	0.0243242	2.20223	0.394812	0.197625	0.326885	4.14013	0.609276	0.375977	0.97355	1.38195	10.2488	0.389184	0.327299
[truncated: 596 more columns]

## Sheet: S1 Fig. E
mean number of SAFE visit with nose-pokes per day for each visit length		# mouse
		1201	1202	1203	1204	1205	1206	1207	1208	1209
visit length (s)	1	0.884058	1.18841	0.985507	0.826087	0.927536	0.565217	1.31884	1.13043	1.02899
	2	4.62319	13.913	11.7826	5.85507	3.14493	3.56522	11.4348	9.65217	6.30435
	3	5.97101	18.7246	12.029	11.5797	4.36232	6.13043	9.33333	9.36232	14.058
	4	3.30435	9.85507	6.56522	8.5942	3.28986	5.07246	5.18841	6.08696	9.43478
	5	2.34783	6.3913	4.34783	5.49275	2.75362	3.50725	3.2029	3.52174	6.66667
	6	1.92754	4.28986	2.97101	4.04348	1.69565	2.47826	2.56522	2.88406	4.21739
	7	1.65217	3.50725	2.4058	3.31884	2.05797	1.76812	1.85507	2.3913	2.33333
	8	1.50725	2.78261	1.78261	2.6087	1.6087	1.26087	1.33333	1.92754	1.55072
	9	1.5942	2.91304	2	2.7971	1.33333	0.84058	1.11594	1.7971	1.4058
	10	1.21739	2.7971	2.02899	2.65217	1.33333	0.797101	1.33333	1.85507	1.08696
	11	1.7971	3.21739	3.07246	3.04348	1.50725	0.884058	1.66667	2.11594	1.33333
	13	2.44928	4.46377	3.3913	3.42029	1.5942	1.13043	1.84058	2.53623	1.52174
	14	3.11594	4.13043	3.66667	3.34783	1.3913	0.913043	1.52174	2.84058	1.13043
	16	3.49275	6.21739	5	4.97101	2.11594	1.30435	2.56522	3.55072	1.08696
	19	5.01449	7.56522	5.6087	5.21739	3.05797	1.44928	4.56522	5.08696	1.7971
	21	5.17391	6.44928	4.98551	5.55072	2.13043	1.63768	4.37681	5.63768	2
	24	4.5942	5.5942	4.10145	4.46377	2.6087	1.7971	4.82609	5.82609	2.43478
	27	3.18841	4.21739	3.27536	3.65217	2.24638	2.01449	4.84058	4.53623	3.24638
	31	2.53623	3.37681	1.84058	3.24638	1.82609	1.97101	4.43478	3.94203	3.50725
	35	1.68116	2.55072	1.27536	2.30435	1.49275	1.89855	3.15942	3.24638	3.11594
	40	1.05797	1.44928	0.681159	1.30435	1.15942	1.30435	2.13043	2.33333	2.89855
	45	0.550725	1.01449	0.391304	0.884058	0.753623	1.07246	1.62319	2.08696	2.44928
	52	0.478261	0.73913	0.173913	0.521739	0.710145	0.637681	0.753623	1.17391	1.33333
	59	0.855072	1.43478	0.318841	0.550725	0.753623	0.73913	1.04348	1.68116	2.50725
mean number of CONDITIONED visit with nose-pokes per day for each visit length		# mouse
		1201	1202	1203	1204	1205	1206	1207	1208	1209
visit length (s)	1	0.318841	0.333333	0.173913	0.188406	0.318841	0.115942	0.173913	0.333333	0.144928
	2	1.73913	3.27536	5.14493	1.23188	0.855072	1.18841	3.02899	2.52174	1.21739
	3	5.11594	10.2464	8.76812	7.37681	3.95652	5.05797	6.36232	6.01449	5.27536
	4	2.27536	5.4058	2.94203	6.14493	3.86957	3.81159	3.42029	3.84058	4.17391
	5	1.43478	2.98551	1.37681	3.01449	2.6087	1.94203	1.82609	2.44928	2.62319
	6	0.811594	1.78261	0.753623	1.49275	1.26087	1.13043	0.942029	1.42029	1.63768
	7	0.507246	1.36232	0.42029	0.898551	0.652174	0.478261	0.666667	1.10145	0.753623
	8	0.26087	0.927536	0.289855	0.492754	0.318841	0.217391	0.376812	0.710145	0.521739
	9	0.246377	0.594203	0.130435	0.275362	0.304348	0.115942	0.130435	0.507246	0.246377
	10	0.15942	0.434783	0.130435	0.202899	0.15942	0.144928	0.101449	0.478261	0.115942
	11	0.0724638	0.275362	0.0434783	0.115942	0.0434783	0.057971	0.130435	0.347826	0.0869565
	13	0.0434783	0.333333	0.0869565	0.0289855	0.0434783	0.0869565	0.057971	0.289855	0.057971
	14	0.057971	0.26087	0.057971	0.0869565	0.0869565	0.0434783	0.0434783	0.173913	0.0144928
	16	0.0869565	0.246377	0.0144928	0.0724638	0.0144928	0.0869565	0.0289855	0.188406	0.0144928
	19	0.0289855	0.130435	0.0289855	0.0434783	0.0144928	0.0144928	0.0434783	0.130435	0
	21	0.0434783	0.057971	0	0	0.0144928	0	0.057971	0.130435	0
	24	0.0289855	0.0724638	0.0289855	0	0	0	0	0.0869565	0
	27	0	0	0	0	0.0144928	0.0144928	0.0289855	0.0289855	0
	31	0.0144928	0.0724638	0	0.0144928	0	0	0	0.0289855	0
	35	0	0.0289855	0	0	0	0	0.0289855	0.0289855	0
	40	0	0.0289855	0	0	0	0	0	0.0434783	0
	45	0	0	0	0	0	0	0	0.0144928	0
	52	0	0	0	0	0	0	0	0	0
	59	0.0144928	0.057971	0	0	0	0	0	0	0
mean number of SAFE visit w/o nose-pokes per day for each visit length		# mouse
		1201	1202	1203	1204	1205	1206	1207	1208	1209
visit length (s)	1	0.826087	1.07246	0.942029	0.768116	0.826087	0.536232	1.27536	1.01449	0.927536
	2	4.42029	13.4638	11.5362	5.69565	3.04348	3.47826	11.1304	9.17391	6.07246
	3	5.37681	15.7681	10.7101	10.1884	3.7971	5.28986	7.88406	7.72464	13.1304
	4	2.72464	7.02899	5.15942	6.65217	2.34783	3.76812	3.44928	4	7.65217
	5	1.5942	3.4058	2.71014	3.55072	1.69565	2.31884	1.62319	1.82609	4.72464
	6	1.11594	1.92754	1.43478	1.82609	0.782609	1.36232	0.985507	1	2.28986
	7	0.565217	1.21739	0.811594	0.971014	0.724638	0.73913	0.434783	0.782609	1.05797
	8	0.362319	0.826087	0.391304	0.492754	0.666667	0.333333	0.362319	0.42029	0.492754
	9	0.15942	0.724638	0.304348	0.405797	0.347826	0.15942	0.217391	0.26087	0.391304
	10	0.0724638	0.42029	0.115942	0.289855	0.275362	0.101449	0.15942	0.26087	0.231884
	11	0.15942	0.42029	0.130435	0.115942	0.173913	0.0724638	0.0724638	0.289855	0.144928
	13	0.0434783	0.333333	0.115942	0.173913	0.057971	0.130435	0.130435	0.246377	0.173913
	14	0.0724638	0.318841	0.101449	0.0869565	0.057971	0.0289855	0.0144928	0.115942	0.057971
	16	0.0724638	0.333333	0.0869565	0.057971	0.0289855	0.057971	0.0724638	0.0724638	0.0144928
	19	0.0289855	0.289855	0.057971	0.0869565	0.0434783	0	0.0434783	0.057971	0
	21	0.0434783	0.0869565	0.0144928	0.0289855	0.0434783	0	0.0289855	0.115942	0.0289855
	24	0.0289855	0.0724638	0	0.0434783	0.0144928	0	0.0144928	0.0434783	0
	27	0.0289855	0.0289855	0	0	0	0	0	0.0144928	0.0434783
	31	0	0.0144928	0	0	0	0	0.0144928	0.0144928	0.0144928
	35	0	0.0434783	0	0	0.0144928	0	0.0289855	0.0289855	0
	40	0	0	0	0	0	0	0	0	0.0144928
	45	0	0	0	0	0	0	0	0	0
	52	0	0	0	0.0144928	0	0	0	0	0
	59	0.0144928	0	0	0	0	0	0	0	0
mean number of CONDITIONED visit w/o nose-pokes per day for each visit length		# mouse
		1201	1202	1203	1204	1205	1206	1207	1208	1209
visit length (s)	1	0.289855	0.289855	0.15942	0.188406	0.275362	0.0434783	0.144928	0.304348	0.130435
	2	1.65217	3.21739	5.04348	1.18841	0.811594	1.11594	3.01449	2.34783	1.21739
	3	4.98551	10.0435	8.47826	7.21739	3.86957	5.02899	6.15942	5.78261	5.17391
	4	2.13043	5.17391	2.72464	5.92754	3.73913	3.75362	3.24638	3.50725	4.02899
	5	1.28986	2.69565	1.23188	2.71014	2.49275	1.81159	1.62319	2.02899	2.55072
	6	0.652174	1.47826	0.652174	1.31884	1.21739	0.956522	0.782609	1.15942	1.53623
	7	0.405797	1	0.376812	0.768116	0.521739	0.391304	0.521739	0.73913	0.710145
	8	0.173913	0.521739	0.144928	0.304348	0.217391	0.173913	0.26087	0.536232	0.449275
	9	0.173913	0.376812	0.057971	0.173913	0.246377	0.0724638	0.101449	0.318841	0.15942
	10	0.115942	0.173913	0.0724638	0.101449	0.130435	0.115942	0.057971	0.304348	0.101449
	11	0.0434783	0.101449	0.0289855	0.0724638	0.0289855	0.0144928	0.057971	0.188406	0.057971
	13	0.0144928	0.0869565	0.0434783	0.0144928	0.0144928	0.057971	0.0434783	0.144928	0.0289855
	14	0.0144928	0.115942	0.0289855	0.0289855	0.0289855	0.0144928	0.0144928	0.101449	0
	16	0.0144928	0.0724638	0	0.0289855	0.0144928	0.057971	0	0.0869565	0.0144928
	19	0	0.0144928	0.0144928	0	0	0.0144928	0	0.0434783	0
	21	0	0.0144928	0	0	0	0	0	0.057971	0
	24	0	0	0	0	0	0	0	0	0
	27	0	0	0	0	0	0	0.0144928	0	0
	31	0	0.0144928	0	0	0	0	0	0	0
	35	0	0	0	0	0	0	0	0	0
	40	0	0	0	0	0	0	0	0	0
	45	0	0	0	0	0	0	0	0	0
	52	0	0	0	0	0	0	0	0	0
	59	0	0	0	0	0	0	0	0	0

## Sheet: S2 Fig. A
all visits: mean % visit w/o nose-pokes (test tone)		tone frequency (Hz)
		7000	7700	8400	9100	9800	9900	10500	11200	11700	12700	14000
mouse number	1201	0.264678	0.431034	0.6875	0.555556	0.777778	0.808	0.914286	0.934783	0.977273	0.917526	0.941417
	1202	0.4375	0.49375	0.338462	0.445545	0.593023	0.544444	0.553846	0.747475	0.979592	0.904523	0.91721
	1203	0.392121	0.6	0.566038	0.625	0.694737	0.82659	0.83871	0.946667	0.914894	0.943182	0.948651
	1204	0.333333	0.333333	0.44	0.466667	0.651515	0.661616	0.793103	0.868132	0.990909	0.932642	0.952342
	1205	0.319149	0.409639	0.58	0.255814	0.521739	0.677419	0.909091	0.930233	0.985915	0.935897	0.937143
	1206	0.424641	0.329114	0.365854	0.525424	0.547619	0.926471	0.92	0.958333	1	0.941748	0.939732
	1207	0.349224	0.351351	0.522727	0.59322	0.784314	0.751515	0.885714	0.893617	0.949367	0.891304	0.961702
	1208	0.316569	0.366412	0.333333	0.339623	0.4	0.520619	0.692308	0.538462	0.842697	0.842593	0.883762
	1209	0.406261	0.381443	0.459459	0.534483	0.534483	0.785714	0.814815	0.967742	1	0.977612	0.969325
	mean	0.360386	0.410675	0.477041	0.48237	0.61169	0.722488	0.813541	0.865049	0.960072	0.920781	0.939032
all visits: mean % visit w/o nose-pokes (safe visits)		test tone frequency (Hz)
		7000	7700	8400	9100	9800	9900	10500	11200	11700	12700	14000
mouse number	1201	0.264678	0.314286	0.244318	0.308271	0.198276	0.30721	0.333333	0.27193	0.24	0.286957	0.264678
	1202	0.4375	0.456989	0.329825	0.522267	0.419048	0.416996	0.440252	0.451327	0.33913	0.480932	0.4375
	1203	0.392121	0.554656	0.315574	0.485294	0.405286	0.409396	0.355263	0.363636	0.315287	0.418605	0.392121
	1204	0.333333	0.429603	0.258475	0.342857	0.413978	0.318083	0.329897	0.313808	0.314763	0.396552	0.333333
	1205	0.319149	0.362694	0.344398	0.285714	0.25	0.334247	0.227273	0.218182	0.301255	0.291005	0.319149
	1206	0.424641	0.463768	0.33557	0.439189	0.293578	0.436321	0.350877	0.365854	0.374016	0.441767	0.424641
	1207	0.349224	0.402116	0.323944	0.392308	0.312977	0.400485	0.3375	0.296296	0.363296	0.304933	0.349224
	1208	0.316569	0.348684	0.350158	0.294118	0.286765	0.376699	0.223529	0.230769	0.298137	0.285171	0.316569
	1209	0.406261	0.370229	0.521505	0.53012	0.333333	0.373596	0.333333	0.415179	0.426036	0.381657	0.406261
	mean	0.360386	0.411447	0.335974	0.400015	0.323693	0.374781	0.325695	0.32522	0.330213	0.365286	0.360386
all visits: mean % visit w/o nose-pokes (cond visits)		test tone frequency (Hz)
		7000	7700	8400	9100	9800	9900	10500	11200	11700	12700	14000
mouse number	1201	0.941417	0.93617	0.931818	0.946429	0.934783	0.976378	0.90625	0.955556	0.912281	0.934066	0.941417
	1202	0.91721	0.938776	0.958333	0.88	0.858696	0.930556	0.884615	0.885057	0.891304	0.905	0.91721
	1203	0.948651	0.945652	0.933333	0.93617	0.94186	0.952381	0.888889	0.967742	0.940476	0.954545	0.948651
	1204	0.952342	0.964912	0.948276	0.96875	0.938272	0.949686	1	0.959184	0.954545	0.932292	0.952342
	1205	0.937143	0.926829	0.910714	0.976744	0.97619	0.933333	0.933333	0.959184	0.893939	0.933333	0.937143
	1206	0.939732	0.922078	0.969697	0.867925	0.934783	0.943005	0.95	0.981481	0.941176	0.921569	0.939732
	1207	0.961702	0.976471	0.931818	0.957447	0.983051	0.969136	0.966667	0.982143	0.936508	0.940476	0.961702
	1208	0.883762	0.901786	0.888889	0.785714	0.916667	0.933962	0.833333	0.90411	0.825581	0.875	0.883762
	1209	0.969325	0.981982	0.934783	0.957746	0.985714	0.984127	0.909091	0.962025	0.957447	0.944444	0.969325
	mean	0.939032	0.943851	0.934185	0.919658	0.941113	0.952507	0.919131	0.95072	0.917029	0.926747	0.939032

## Sheet: S2 Fig. B
visits with nosepokes: visit length (sec, test tone)		tone frequency (Hz)
		7000	7700	8400	9100	9800	9900	10500	11200	11700	12700	14000
mouse number	1201	17.9366	17.709	25.1128	14.6431	12.7498	12.1129	10.2383	5.69134	5.46301	7.3565	4.96565
	1202	16.8854	15.8469	17.9242	17.4298	14.0407	13.6057	17.7837	14.206	3.906	7.2571	7.64045
	1203	14.2883	10.8401	13.9788	8.9902	10.1845	9.64607	9.6282	3.30375	5.12313	4.0132	4.41997
	1204	15.1853	14.115	17.9712	12.2268	13.2274	11.4007	18.662	5.05092	8.305	5.02415	5.93398
	1205	17.8619	12.3992	19.7493	17.4321	16.3569	11.3617	19.98	6.466	2.938	4.4246	6.01364
	1206	19.2825	17.295	20.121	15.0675	10.1162	4.0893	5.645	4.248	NaN	4.67467	5.93424
	1207	19.8419	17.2819	18.4065	16.8907	18.995	8.79473	5.55425	3.9762	4.16525	6.8329	5.35056
	1208	18.849	14.4518	16.1748	18.8638	21.8628	14.269	16.5187	12.3611	6.73371	8.16406	6.69602
	1209	22.6193	14.0927	29.3199	18.3697	17.1183	19.8225	6.6122	6.09533	NaN	5.54167	5.21703
visits with nosepokes: visit length (sec, safe visits)		test tone frequency (Hz)
		7000	7700	8400	9100	9800	9900	10500	11200	11700	12700	14000
mouse number	1201	17.9366	15.8389	21.32	16.6396	16.1624	16.1155	21.5078	18.0409	NaN	16.8448	17.9366
	1202	16.8854	15.0383	19.8692	16.7826	15.9832	17.5887	20.942	19.0778	15.9723	17.8416	16.8854
	1203	14.2883	12.9689	16.5144	12.7981	12.1462	12.485	20.0049	16.1619	13.9867	13.2488	14.2883
	1204	15.1853	13.6674	16.8979	13.7958	14.5821	15.0725	19.3279	12.3953	NaN	13.8702	15.1853
	1205	17.8619	13.5791	18.7327	18.3828	17.5868	16.7879	23.9267	21.0245	NaN	18.6344	17.8619
	1206	19.2825	15.0227	24.5121	18.0669	22.489	17.1392	7.187	18.8627	NaN	18.983	19.2825
	1207	19.8419	16.5236	19.8838	18.2046	19.9435	17.8027	22.0911	20.4347	17.499	19.5829	19.8419
	1208	18.849	16.7116	16.6539	20.2659	21.4953	17.1733	26.1018	22.4278	18.7382	20.2163	18.849
	1209	22.6193	19.1423	28.7789	19.8838	20.7458	21.6241	24.2636	17.8005	NaN	19.7632	22.6193
visits with nosepokes: visit length (sec, cond visits)		test tone frequency (Hz)
		7000	7700	8400	9100	9800	9900	10500	11200	11700	12700	14000
mouse number	1201	4.96565	5.57433	8.62767	5.06833	3.417	1.959	NaN	8.991	NaN	4.1554	4.96565
	1202	7.64045	8.51089	9.52967	6.65558	6.398	7.9896	12.2718	9.10089	NaN	7.133	7.64045
	1203	4.41997	4.4892	3.88925	2.7125	2.97	6.30456	4.375	2.5625	5.405	3.62525	4.41997
	1204	5.93398	5.3245	8.84834	4.2315	3.3154	9.3325	NaN	3.6795	NaN	4.337	5.93398
	1205	6.01364	4.26	4.6702	7.308	3.338	4.2625	8.431	NaN	NaN	10.5307	6.01364
	1206	5.93424	5.00783	11.5	5.69357	6.986	3.26391	NaN	3.162	NaN	7.222	5.93424
	1207	5.35056	3.785	7.51766	3.624	4.297	4.8906	4.952	1.678	5.063	3.9792	5.35056
	1208	6.69602	5.61573	7.52878	5.65992	5.86575	7.21643	8.7488	8.13357	5.13538	6.591	6.69602
	1209	5.21703	5.061	5.42533	4.96166	8.305	5.997	3.1145	6.4045	NaN	4.4302	5.21703
visits w/o nosepokes: visit length (sec, test tone)		tone frequency (Hz)
		7000	7700	8400	9100	9800	9900	10500	11200	11700	12700	14000
mouse number	1201	3.20822	4.73556	4.85036	3.0485	2.95923	3.54554	3.47631	2.96786	2.94209	3.09947	3.14106
	1202	3.39602	3.76704	4.75227	3.92713	3.25929	3.23098	4.89394	3.52616	3.22766	3.24359	3.33341
	1203	2.8975	2.77458	3.53547	2.80902	2.42124	2.90452	2.38173	2.28538	3.23557	2.3841	2.66366
	1204	3.49992	4.2722	4.07414	3.48751	3.24816	4.3924	3.09856	3.33787	4.16321	3.31161	3.56772
	1205	3.53493	2.94524	4.11486	3.41309	4.02692	3.47298	3.5756	4.23273	3.42424	3.22092	3.66095
	1206	3.31475	3.07396	3.80893	3.39142	3.37822	3.32712	2.63322	3.19648	3.91194	2.95327	3.40466
	1207	2.68722	3.386	3.92678	2.80746	2.79748	3.19841	2.89303	3.22674	3.28315	2.33512	3.0239
	1208	3.04595	3.81819	3.85484	2.92028	3.59618	3.03162	4.21341	3.37646	3.59885	3.15177	3.53088
	1209	3.55274	3.50732	4.45494	3.36719	3.9239	4.53807	3.34964	4.00591	3.35657	3.77511	3.74597
visits w/o nosepokes: visit length (sec, safe visits)		test tone frequency (Hz)
		7000	7700	8400	9100	9800	9900	10500	11200	11700	12700	14000
mouse number	1201	3.20822	3.84527	3.08514	2.60495	2.39478	3.21422	4.06362	3.15919	2.89841	3.65959	3.20822
	1202	3.39602	3.94057	3.48785	3.55581	3.01222	3.1274	4.47737	3.5012	3.38532	3.80443	3.39602
	1203	2.8975	2.64296	3.64909	2.90263	2.928	2.80197	2.25989	2.27313	3.62749	2.57374	2.8975
	1204	3.49992	3.58497	4.76569	3.96092	3.10385	3.13201	4.1085	3.59804	3.75486	3.44384	3.49992
	1205	3.53493	2.68501	3.58849	3.46217	3.83889	3.04979	3.5981	3.33104	3.64999	3.11235	3.53493
	1206	3.31475	3.29189	3.90026	3.05694	3.32478	2.92185	2.44341	3.28971	3.22574	3.06585	3.31475
	1207	2.68722	2.24997	2.57206	1.97744	2.13864	2.49041	3.26252	1.91635	3.40778	2.05409	2.68722
	1208	3.04595	2.54245	3.29578	2.69977	2.73968	3.09256	4.46	2.67742	3.76308	2.60997	3.04595
	1209	3.55274	3.39259	3.86728	3.13184	3.73808	3.93595	4.43989	3.7773	3.53006	3.32687	3.55274
visits w/o nosepokes: visit length (sec, cond visits)		test tone frequency (Hz)
		7000	7700	8400	9100	9800	9900	10500	11200	11700	12700	14000
mouse number	1201	3.14106	2.94145	4.32032	3.13974	2.82477	2.77706	2.72548	2.90909	3.4756	3.18551	3.14106
	1202	3.33341	3.70475	3.61974	3.37575	3.0199	3.1344	3.56217	2.92338	3.16772	3.58462	3.33341
	1203	2.66366	2.23952	3.30775	2.54856	2.4749	2.54876	2.294	2.38917	3.33008	2.24819	2.66366
	1204	3.56772	3.34047	3.76746	3.16458	2.69249	3.9924	2.70245	3.00423	4.6299	3.53042	3.56772
	1205	3.66095	3.13049	4.34308	3.80883	3.77193	3.28421	3.56614	3.34734	3.81497	3.68961	3.66095
	1206	3.40466	3.37744	4.43941	3.05752	3.45886	3.12371	2.89112	3.04838	4.61795	3.25196	3.40466
	1207	3.0239	2.48358	2.97468	2.6606	2.68512	2.91441	2.52259	2.77129	3.81637	2.34135	3.0239
	1208	3.53088	3.75769	3.87899	3.81647	3.55636	3.22873	3.85072	3.51088	3.52611	3.15959	3.53088
	1209	3.74597	4.42959	3.66212	3.1239	3.78011	4.06002	2.58975	3.54322	3.69029	3.67689	3.74597

## Sheet: S2 Fig. C
all visits: visit length (normalized, test tone)		tone frequency (Hz)
		7000	7700	8400	9100	9800	9900	10500	11200	11700	12700	14000
mouse number	1201	0	-0.00979458	0.463845	0.450242	0.787039	0.741039	0.918801	0.994422	1.06271	0.980444	1
	1202	0	0.0227821	0.0943576	-0.234636	0.42899	0.444297	0.334501	0.688901	1.04303	1.03231	1
	1203	0	0.252656	0.481665	0.523036	0.613627	0.768173	0.946641	1.00634	1.00571	0.974659	1
	1204	0	-0.255968	0.195806	0.318878	0.44211	0.638567	0.674136	0.920339	1.07793	1.02915	1
	1205	0	0.168839	0.310093	0.0410786	0.411355	0.697129	0.919201	0.920532	1.05128	1.08199	1
	1206	0	-0.507851	0.265973	0.31035	0.788109	0.967837	1.08248	0.983019	1.11036	1.05291	1
	1207	0	-0.197447	0.312812	0.388171	0.69073	0.819155	0.953324	0.955466	1.0642	0.967066	1
	1208	0	0.164279	-0.0119231	0.150574	0.121759	0.404889	0.798288	0.741645	0.984674	0.969486	1
	1209	0	0.365616	-0.175524	0.0848377	0.443642	0.663584	0.913708	0.954491	1.03014	0.9878	1

## Sheet: S2 Fig. D
COND. PHASE: inter-visit-interval (hours)
		# visit
#mouse	1	0.00685917	0.00479139	0.0642542	0.0109969	0.0292683	0.0118814	0.0501819	0.00582972	0.0266472	0.0267972	0.0107181	0.00373917	0.00107361	0.00191195	0.0277333	0.00186778	0.0896333	0.0140983	0.0338586	0.00545472	0.0306322	0.0216958	0.00103389	0.00306361	0.0153969	0.106101	0.00510722	0.000954166	0.000390277	0.00196222	0.169812	0.00530278	0.0142517	0.006825	0.0989486	0.0182736	0.0239208	0.00314944	0.00484028	0.00629917	0.00707861	0.0791756	0.000465832	0.0403622	0.0775511	0.0723244	0.00170833	0.00905889
	2	0.02353	0.00129555	0.00012	0.0137039	9.77792e-05	0.0223433	0.0133425	0.0262956	0.00525806	0.0157547	0.0114594	0.0366403	0.000945	0.00511722	0.0372189	0.00309695	0.0316014	0.122144	0.000998334	0.00841555	0.00567861	0.0530656	0.000665554	0.0573558	0.182197	0.0383258	0.00384389	0.0312733	0.02263	0.0145914	0.00848583	0.0645197	0.0101028	0.0383603	0.00409472	0.0125594	0.0518586	0.0638678	0.00991306	0.0195869	0.0100442	0.0216058	0.00649361	0.0121425	0.00210722	0.0326694	0.0208897	0.00778611
	3	0.196481	0.0114764	0.0214311	0.0389872	0.0415494	0.031605	0.0838858	0.0114261	0.00155833	0.000927222	0.0103333	0.0185431	0.0402625	0.102386	0.0160103	0.000195001	0.000678889	0.103816	0.0014375	0.00302111	0.00677	0.00664583	0.00200972	0.0141961	0.00160194	0.00314333	0.0152033	0.00779389	0.00743111	0.0204239	0.0444922	0.152458	0.000164165	9.30553e-05	0.000289722	0.00026889	0.0868078	0.00835694	0.0175261	0.0287697	0.0599819	0.0359275	0.00299889	0.00402389	0.0110492	0.00491111	0.00779917	0.000876666
	4	0.277925	0.0488606	0.0215833	0.05784	0.0316172	0.0286411	0.00974389	0.0105853	0.0529272	0.0267014	0.0235194	0.0108822	0.00300278	0.00107361	0.00992194	0.0281783	0.0422672	0.0255889	0.00336695	0.00030639	0.00676083	0.0149769	0.0368042	0.0112308	0.00189444	0.0772572	0.0424253	0.00581611	0.00301222	0.000780833	0.0468936	0.0001775	0.000492501	0.0650539	0.104556	0.000677778	0.0341256	0.0144828	0.0330494	0.039775	0.0167472	0.00135778	0.0272833	0.00307	0.00495111	0.00367778	0.00581139	0.00598694
	5	0.101821	0.0138194	0.0420447	0.0149525	0.0124289	0.0412544	0.00554306	0.00138861	0.0139106	0.02558	0.00618333	0.00813861	0.00173444	0.0604864	0.000944167	0.0006475	0.132285	0.00567695	0.00540333	0.0474214	0.00106056	0.00453222	0.0001775	0.0851456	0.0925661	0.00644167	0.00476278	0.0807969	0.0423333	0.00166528	0.00156361	0.021585	0.0102833	0.0297297	0.00141972	0.039385	0.0121508	0.00543917	0.00046139	0.0264361	0.0706044	0.0186994	0.0140567	0.000372499	0.0460364	0.000644167	0.0297317	0.0237081
	6	0.0789086	0.00255083	0.00881861	0.00567861	0.0368058	0.0468019	0.0153308	0.00276805	0.0341481	0.00225361	0.0518753	0.102795	0.00144639	0.00440556	0.008065	0.00413056	0.00191222	9.74994e-05	0.00598472	0.0222153	0.00391695	0.0455836	0.0631992	0.0241739	0.00314944	0.104298	0.005035	0.100076	0.00677889	0.0726042	0.0835086	0.0703558	0.00583417	0.00341139	0.00561195	0.00334611	0.03398	0.0277767	0.0133881	0.130932	0.0324664	0.0127367	0.101933	0.0829672	0.0400761	0.387445	0.0273417	0.545857
	7	0.0148489	0.0129575	0.00261305	0.0318525	0.0104789	0.00458305	0.0839344	0.0389906	0.000140277	0.0316869	0.0456347	0.0133356	0.0275558	0.00286111	0.00550556	0.0162344	0.0043475	0.00462722	0.0255831	0.00634861	0.00149917	0.000452777	0.000607779	0.00388056	0.000621111	0.00675278	0.00515528	0.00519028	0.0157114	0.0193292	0.00144639	0.000208611	0.0105364	0.0164361	0.0285572	0.0444128	0.0214072	0.0006875	0.103605	0.00464055	0.000651944	0.000261667	8.44447e-05	0.00444528	0.0821261	0.002005	0.0858092	0.00323639
	8	0.0169439	0.0112619	0.0728836	0.0790886	0.0013975	0.0314283	0.0501356	0.000980278	0.0721239	0.00638389	0.0506186	0.0107075	0.0671158	0.115826	0.00714694	0.0276164	0.0190764	0.000527778	0.0168017	0.0129828	0.0843292	0.0136731	0.048075	0.0209631	0.0189392	0.000576666	0.000878334	0.00220945	0.00115361	0.00572444	0.0257667	0.00738028	0.00181889	0.0661358	0.0172558	0.0586694	0.0165028	0.142067	0.0431722	0.000425835	0.00308028	0.0102353	0.236775	0.0363325	4.14493	1.69132	2.34314	0.190857
	9	0.00756222	0.00232944	0.195734	0.0113828	0.00855111	0.0309367	0.00366	0.00440111	0.00650806	0.0380975	0.0333222	0.158807	0.0507319	0.0122133	0.00895639	0.00914528	0.00346028	0.000829722	0.00883722	0.0277775	0.0271358	0.00928083	0.000541111	0.00521639	0.000603888	0.00677861	0.0558475	0.0497736	0.0164186	0.0571342	0.000701112	0.0478019	0.0119647	0.00658833	0.0311517	0.0901808	0.0875567	0.0090475	0.00185778	0.0786808	0.00311861	0.0243172	0.00513056	0.00860639	0.0179228	0.144686	0.0103367	0.0216847
	10	0.0200844	0.0270717	0.0790611	0.00238639	0.00106194	0.0121889	0.0025725	0.000381389	0.00063	3.55556e-05	0.00456667	0.00283583	0.0193872	0.0142292	0.0102342	0.00563083	0.00192083	0.00494167	0.00346861	0.0030075	0.00349528	0.00579278	0.00757417	0.000248333	0.00549111	0.0020225	0.147421	0.00485139	0.317326	0.169317	0.0160292	0.00185389	0.0145086	0.00970056	0.00984389	0.0628094	0.00886667	0.00562111	0.0688356	0.00938111	0.0468167	0.0454086	0.0185461	0.0209394	0.099325	0.0387958	0.02442	0.0584356
	11	0.0219694	0.00444167	0.0076825	0.0143178	0.0105964	0.0161689	0.00576611	0.106707	0.00577528	0.00415944	0.0106553	0.00276778	0.00649806	0.00161889	0.0157531	0.00113083	0.305553	0.175533	0.00399639	0.00453722	0.0104808	0.00509639	0.000736667	0.00320667	0.00491889	0.00970083	0.00400972	0.0109383	0.132884	0.000638611	0.00385444	0.002515	0.000909167	0.0010025	0.0101722	0.0135378	0.00545583	0.00788639	0.00503861	0.00353528	0.00736722	0.00183583	0.000461111	0.0107561	0.00437583	0.00418278	0.146349	0.00188944
	12	0.000860556	0.000931389	0.00403194	0.00161444	0.0594244	0.0899456	0.0183808	0.00485278	0.00776611	0.00757722	0.00353528	0.00586028	0.000319444	0.00297639	0.00113528	0.0439897	0.00121917	0.0111642	9.75e-05	0.164781	0.00519417	0.00285639	0.00159222	0.00206639	0.000874722	0.000342222	0.000297222	0.000483333	0.0113817	0.00176889	0.00217333	0.0281744	0.0173517	0.00461694	0.00358389	0.0127389	0.0147222	0.0103039	0.00326444	0.00593028	0.0104464	0.000949167	0.00122	0.0213006	0.000226111	0.0628953	0.00271889	0.0622211
	13	0.00138139	0.00367778	0.00649056	0.00274139	0.0169686	0.0973681	0.0683428	0.125254	0.0311011	0.0221144	0.0210289	0.0128181	0.13301	0.0135061	0.0162917	0.123646	0.0188289	0.0111686	0.0327556	0.0332769	0.080355	0.00790722	0.0290472	0.00334556	0.0397022	0.0162117	0.0125039	0.000368056	0.00502111	0.0582183	0.0257383	0.0833872	0.0116906	0.000376667	0.00140583	0.0435417	0.0116133	0.00160611	0.00310944	0.00988333	0.00183972	6.19444e-05	0.00739944	0.0386964	0.0332864	0.00610722	0.00953917	0.03225
	14	0.0658658	0.0186764	6.66667e-05	0.290735	0.445809	0.209398	0.00364611	0.00224417	0.00336222	0.000536667	0.0364436	0.0494486	0.00156611	0.0542933	0.0961106	0.00431167	0.000634444	0.0280694	0.00356167	0.00990889	0.00537167	0.0441672	0.00223	1.37125	0.00417389	0.180587	0.278192	0.0161939	0.0154178	0.300544	0.00573056	0.00118444	0.299197	0.0127389	0.143777	0.00173	0.431813	0.0136489	0.00860944	0.0667303	0.00582833	0.000350278	0.115581	0.111167	0.00640028	0.00624139	0.00690611	0.0239711
	15	0.00554417	0.00487472	0.0116983	0.000589722	0.000940278	0.000541389	0.200053	0.00314028	0.00815694	0.00685222	0.00475944	0.000754167	0.000119722	0.782075	0.0622569	0.00134889	0.00305833	0.00518167	0.000381667	0.0180533	0.00382222	0.00198083	0.00551028	0.0997089	0.00213361	0.00106028	0.000261667	0.00613472	0.000523333	0.000181944	0.00100667	0.00253889	0.00157472	0.0705325	0.0931586	0.000257222	0.00519389	0.00719028	0.000700833	0.00432444	0.00320667	0.0091475	0.000824722	0.0409086	0.0326072	0.000386111	0.111966	0.0666714
	16	0.00781528	0.0529142	0.000416944	0.000168611	0.0335553	0.144622	0.06632	0.00557278	0.00293222	0.00846	0.0017475	0.000911111	0.00146833	0.00947417	0.00105111	0.0030475	0.00900389	0.00922139	0.002435	0.00466083	0.000368056	0.002385	0.00398333	0.0239547	0.00223083	0.0619294	0.0032775	0.000115556	0.00157917	0.01217	0.0363578	0.00171667	0.00535333	0.0130358	0.00437806	0.021105	0.0033975	0.00118	0.0092	0.000319444	0.00175639	0.00432	0.162068	0.000363611	0.068825	0.00128639	0.00381444	0.00854278
	17	0.00317167	0.00428472	0.00882222	0.00798389	0.00270111	0.00440889	0.00162528	0.00232889	0.00462167	0.000634444	0.000230556	0.0215342	0.00686611	0.00660417	0.105147	0.00435556	0.00817139	0.0191617	0.00159194	0.00722528	0.0423542	0.103649	0.00262611	0.000359444	0.0243356	0.00211556	0.54928	0.0281092	0.0350269	0.0274956	0.00331361	0.00483917	0.00874583	0.00176528	0.00527389	0.00670056	0.0237036	0.0107661	0.00404861	0.00257306	0.000700833	0.00717722	0.000911944	0.000616667	0.01929	0.000518889	0.0921008	0.00494139
	18	0.00586806	0.0282497	0.00446667	0.0670783	0.000124167	2.66667e-05	0.0420847	0.0887694	0.00421833	0.0902406	0.00125972	0.001965	0.00248778	0.004165	0.00243944	0.000693611	0.00274556	0.000341389	0.00416972	0.000264444	0.00560917	0.00860111	0.010185	0.00177444	0.00110194	0.000252778	0.00600556	0.00530056	0.00199167	0.00927917	0.00920333	0.00291417	0.00415278	0.00169222	0.000199444	0.00199028	0.000244167	0.0156444	0.00102028	0.00260639	0.00880861	0.00361472	0.00552667	6.66667e-05	0.00106472	0.00457306	0.00255889	0.000505556
	19	0.0159708	0.00058139	0.0103197	0.000212777	0.277632	0.161288	0.0779122	0.684612	0.0834067	7.64224	1.30434	0.0338131	0.237731	0.0240514	0.02845	0.0589028	0.0357331	0.0846019	1.16697	0.0664742	0.000678611	0.788794	0.0432728	0.210674	0.440033	0.02468	1.47355	0.163673	0.138334	0.0790022	0.416427	3.62255	0.418248	1.6498	0.0350275	0.481542	0.0665172	1.76201	0.339185	1.45923	0.140083	0.937499	2.3164	4.1169	0.00936528	0.00640444	0.0163764	0.382099
	20	0.00676611	0.0196478	0.0133558	0.18421	0.0134664	0.0213325	0.00854	0.0001775	0.0100261	0.0100306	0.377415	0.0273417	0.620672	1.58601	0.178454	0.245745	3.98233	0.853418	0.347065	0.190857	0.1484	0.5449	0.105036	0.333104	1.63948	0.0681881	0.323007	0.107897	0.00884611	0.01601	0.000755276	0.413713	0.0111061	0.0541583	0.102727	0.0560128	0.012435	0.0191822	0.0358947	0.775885	0.0618894	0.31752	0.0858675	1.15397	0.0840681	3.1409	0.171661	0.419015
	21	0.000940278	0.0257042	0.00572389	4.44433e-05	0.00529583	0.000186388	0.05777	0.0916222	0.0219125	0.000789443	0.0480517	0.005115	0.000804445	0.195507	0.000208611	0.0363325	0.0779964	0.0192403	0.279603	2.81177	0.278571	0.0631972	0.0163039	5.12755	0.0233281	0.0361569	0.00218278	0.957111	0.104574	0.0855386	0.0471667	0.0375886	0.0286556	3.85723	0.193367	1.56716	3.60128	0.0558542	0.0284819	0.437808	0.0205061	0.00141528	0.00438611	0.000421666	3.70454	0.0121003	3.4798	0.595324
	22	0.00178805	0.0122089	0.0327272	0.000434721	0.0915153	0.256502	0.00252417	0.00448444	0.00556806	2.89733	0.219566	0.0662733	1.22956	0.420811	0.57591	0.47596	3.1075	0.0251992	0.0304064	0.00860556	0.0130961	1.61972	0.00681445	4.8234	0.139272	0.0775	0.689166	0.419323	0.76075	1.74819	0.340647	0.103506	0.31936	12.2928	0.0592075	0.484014	0.0662669	0.0375247	0.00708167	0.00481639	0.0616642	0.0534333	0.114074	0.244132	0.0142297	0.0537103	0.0162472	0.000598891
	23	0.00495972	0.00287944	0.01672	0.00370444	0.0744822	0.00308028	0.00188833	0.00738222	0.0440608	0.314085	0.141064	0.101099	0.0295467	0.500853	0.0549108	0.0975989	1.67021	0.118783	0.254482	0.0937556	0.0878278	6.13376	0.0322653	0.0410767	0.0153819	0.186801	2.67272	0.979113	0.533584	4.5346	0.443039	0.141754	0.0813933	0.0780169	0.0148619	0.00889528	0.0670814	0.0570897	0.0287125	0.0201769	0.0395108	0.0232181	0.0445739	1.54838	2.63285	0.166521	2.49562	0.0975522
	24	0.000297222	0.000568888	0.0159653	0.00477805	0.0673875	0.00947111	0.00665611	0.00802083	0.0713575	0.00667444	0.0880056	0.00561528	0.0118272	0.0258378	0.0253881	0.0109039	0.0685403	8.00006e-05	0.0913883	0.184918	4.5988	0.907549	0.558509	2.65929	0.440525	0.59978	0.0810917	0.0116542	0.598761	0.419663	0.03603	0.111531	0.106326	0.0447639	0.0471406	0.0243242	2.20223	0.394812	0.197625	0.326885	4.14013	0.609276	0.375977	0.97355	1.38195	10.2488	0.389184	0.327299
[truncated: 596 more columns]

## Sheet: S3 Fig. A
% visits w/o nose-pokes (max 1.0)		tone frequency (Hz)
		7000	11770	4160	5000	7400	7860	8020	8320	8800	9300	9800	10500	11110	14000	16000
time (day)	15	0.361537	0.891005	NaN	NaN	NaN	NaN	0.540308	NaN	NaN	NaN	NaN	NaN	NaN	NaN	NaN
	16	0.356495	0.875813	NaN	NaN	NaN	NaN	0.508754	NaN	NaN	NaN	NaN	NaN	NaN	NaN	NaN
	17	0.381154	0.87154	NaN	NaN	NaN	NaN	0.45572	NaN	NaN	NaN	NaN	NaN	NaN	NaN	NaN
	18	0.362461	0.884608	NaN	NaN	NaN	NaN	0.439155	NaN	NaN	NaN	NaN	NaN	NaN	NaN	NaN
	19	0.402713	0.904615	NaN	NaN	NaN	NaN	0.49631	NaN	NaN	NaN	NaN	NaN	NaN	NaN	NaN
	20	0.308282	0.864217	NaN	NaN	NaN	NaN	0.553824	NaN	NaN	NaN	NaN	NaN	NaN	NaN	NaN
	21	0.325575	0.909052	NaN	NaN	NaN	0.475093	NaN	NaN	NaN	0.775044	NaN	NaN	NaN	NaN	NaN
	22	0.285719	0.873831	NaN	NaN	NaN	0.328802	NaN	NaN	NaN	0.652431	NaN	NaN	NaN	NaN	NaN
	23	0.347864	0.837784	NaN	NaN	NaN	0.38808	NaN	NaN	NaN	0.50774	NaN	NaN	NaN	NaN	NaN
	24	0.337898	0.879876	NaN	NaN	NaN	0.298443	NaN	NaN	NaN	0.584915	NaN	NaN	NaN	NaN	NaN
	25	0.282288	0.859058	NaN	NaN	NaN	NaN	NaN	NaN	0.447631	NaN	NaN	0.676015	NaN	NaN	NaN
	26	0.219886	0.733068	NaN	NaN	NaN	NaN	NaN	NaN	0.384503	NaN	NaN	0.671919	NaN	NaN	NaN
	27	0.246307	0.847983	NaN	NaN	NaN	NaN	NaN	NaN	0.35895	NaN	NaN	0.755056	NaN	NaN	NaN
	28	0.279692	0.80368	NaN	NaN	NaN	NaN	NaN	NaN	0.495977	NaN	NaN	0.700843	NaN	NaN	NaN
	29	0.351287	0.845657	NaN	NaN	NaN	NaN	NaN	0.482498	NaN	NaN	0.440496	NaN	NaN	NaN	NaN
	30	0.380216	0.836729	NaN	NaN	NaN	NaN	NaN	0.489344	NaN	NaN	0.50741	NaN	NaN	NaN	NaN
	31	0.419643	0.868452	NaN	NaN	NaN	NaN	NaN	0.586776	NaN	NaN	0.594548	NaN	NaN	NaN	NaN
	32	0.414618	0.929612	NaN	NaN	NaN	NaN	NaN	0.70084	NaN	NaN	0.662074	NaN	NaN	NaN	NaN
	33	0.336214	0.949016	NaN	NaN	0.486783	NaN	NaN	NaN	NaN	NaN	NaN	NaN	0.821685	NaN	NaN
	34	0.345279	0.86297	NaN	NaN	0.384269	NaN	NaN	NaN	NaN	NaN	NaN	NaN	0.747242	NaN	NaN
	35	0.322374	0.893773	NaN	NaN	0.35429	NaN	NaN	NaN	NaN	NaN	NaN	NaN	0.842692	NaN	NaN
	36	0.26561	0.865047	NaN	NaN	0.435931	NaN	NaN	NaN	NaN	NaN	NaN	NaN	0.833333	NaN	NaN
	37	0.38051	0.896248	NaN	0.729695	NaN	NaN	NaN	NaN	NaN	NaN	NaN	NaN	NaN	NaN	1
	38	0.31263	0.908147	NaN	0.505961	NaN	NaN	NaN	NaN	NaN	NaN	NaN	NaN	NaN	NaN	0.940816
	39	0.346448	0.854015	NaN	0.32092	NaN	NaN	NaN	NaN	NaN	NaN	NaN	NaN	NaN	NaN	0.953068
	40	0.321707	0.866051	NaN	0.346162	NaN	NaN	NaN	NaN	NaN	NaN	NaN	NaN	NaN	NaN	0.800411
	41	0.374508	0.7981	0.428332	NaN	NaN	NaN	NaN	NaN	NaN	NaN	NaN	NaN	NaN	0.8161	NaN
	42	0.315448	0.81837	0.254337	NaN	NaN	NaN	NaN	NaN	NaN	NaN	NaN	NaN	NaN	0.881973	NaN
	43	0.324344	0.778189	0.220812	NaN	NaN	NaN	NaN	NaN	NaN	NaN	NaN	NaN	NaN	0.829994	NaN
	44	0.270634	0.749661	0.156014	NaN	NaN	NaN	NaN	NaN	NaN	NaN	NaN	NaN	NaN	0.776143	NaN

## Sheet: S3 Fig. B
all visits: mean % visit w/o nose-pokes (test tone)		tone frequency (Hz)
		4160	5000	7000	7400	7860	8020	8320	8800	9300	9800	10500	11110	11770	14000	16000
mouse number	1269	0.235294	0.3	0.3	0.408163	0.22449	0.445783	0.607843	0.475	0.58	0.54902	0.714286	0.8	0.94186	0.975	0.953488
	1271	0.343434	0.532609	0.353201	0.420455	0.446429	0.616822	0.661765	0.576923	0.765957	0.571429	0.857143	0.85	0.949495	0.864865	0.95
	1272	0.295082	0.580645	0.364985	0.380952	0.34375	0.45679	0.631579	0.441558	0.529412	0.551282	0.734375	0.754717	0.840909	0.894737	0.977778
	1273	0.15	0.472222	0.258883	0.354839	0.288889	0.379747	0.490566	0.244898	0.529412	0.563636	0.686275	0.848485	0.925373	0.878049	0.948718
	1274	0.245614	0.254902	0.326425	0.377778	0.243902	0.395349	0.372881	0.243243	0.617021	0.380952	0.62963	0.83871	0.929577	0.518519	0.833333
	1276	0.288889	0.44186	0.45	0.403509	0.5	0.525773	0.435644	0.4	0.489362	0.432099	0.396552	0.671233	0.856061	0.588235	0.844828
	1277	0.317073	0.575	0.442408	0.647059	0.5	0.714286	0.671233	0.64557	0.919355	0.783784	0.835294	0.882353	0.944828	0.98	1
all visits: mean % visit w/o nose-pokes (safe visits)		tone frequency (Hz)
		4160	5000	7000	7400	7860	8020	8320	8800	9300	9800	10500	11110	11770	14000	16000
mouse number	1269	0.262295	0.322581	0.3	0.3	0.280172	0.25	0.398438	0.222672	0.276316	0.396078	0.224138	0.306383	0.3	0.268817	0.328
	1271	0.394841	0.357303	0.353201	0.338308	0.378947	0.466292	0.360927	0.218563	0.379237	0.355482	0.220447	0.337563	0.353201	0.392927	0.358531
	1272	0.313793	0.331361	0.364985	0.293478	0.266667	0.326425	0.403141	0.278736	0.274725	0.400517	0.278873	0.284974	0.364985	0.326316	0.331395
	1273	0.328042	0.306878	0.258883	0.316062	0.34434	0.362245	0.331967	0.237154	0.342593	0.338843	0.231343	0.324468	0.258883	0.329609	0.315508
	1274	0.226619	0.201754	0.326425	0.251366	0.168269	0.324219	0.284247	0.135593	0.167513	0.276817	0.126437	0.261111	0.326425	0.212121	0.180952
	1276	0.199187	0.376923	0.45	0.334437	0.318777	0.315789	0.415984	0.242857	0.311966	0.415984	0.231047	0.331169	0.45	0.204918	0.367647
	1277	0.515957	0.511628	0.442408	0.456446	0.507042	0.57346	0.579853	0.449495	0.5	0.57971	0.449239	0.44403	0.442408	0.513228	0.509615
all visits: mean % visit w/o nose-pokes (cond visits)		tone frequency (Hz)
		4160	5000	7000	7400	7860	8020	8320	8800	9300	9800	10500	11110	11770	14000	16000
mouse number	1269	0.823529	0.882979	0.94186	0.88764	0.906977	0.904762	0.92233	0.826531	0.895349	0.92233	0.813187	0.892473	0.94186	0.828571	0.885417
	1271	0.900498	0.919355	0.949495	0.910959	0.907514	0.918919	0.922414	0.914729	0.906977	0.921739	0.908333	0.909091	0.949495	0.901478	0.92228
	1272	0.881356	0.903226	0.840909	0.915254	0.907692	0.83871	0.89172	0.792308	0.90411	0.8875	0.791045	0.921875	0.840909	0.886957	0.903226
	1273	0.875	0.972222	0.925373	0.904255	0.866667	0.88	0.890244	0.888889	0.870968	0.888889	0.895652	0.909091	0.925373	0.868421	0.972222
	1274	0.495495	0.684783	0.929577	0.905405	0.826667	0.862745	0.806723	0.710526	0.819444	0.805085	0.702703	0.902778	0.929577	0.481132	0.690476
	1276	0.556604	0.809524	0.856061	0.765217	0.813187	0.861702	0.664894	0.555556	0.829787	0.664894	0.568966	0.760684	0.856061	0.566038	0.809091
	1277	0.949153	0.952941	0.944828	0.990654	0.955882	0.955056	0.955556	0.895105	0.955882	0.961538	0.900709	0.990099	0.944828	0.95082	0.963855

## Sheet: S3 Fig. C
% visits w/o nose-pokes (max 1.0)		tone frequency (Hz)
		7000	9800	5000	5900	6400	7200	7400	7650	7860	8320	8800	9300	11770	14000	16000
time (day)	15	0.392355	0.866926	NaN	NaN	NaN	NaN	NaN	0.753205	NaN	NaN	NaN	NaN	NaN	NaN	NaN
	16	0.398881	0.866598	NaN	NaN	NaN	NaN	NaN	0.744538	NaN	NaN	NaN	NaN	NaN	NaN	NaN
	17	0.387134	0.864089	NaN	NaN	NaN	NaN	NaN	0.600503	NaN	NaN	NaN	NaN	NaN	NaN	NaN
	18	0.39729	0.867687	NaN	NaN	NaN	NaN	NaN	0.656738	NaN	NaN	NaN	NaN	NaN	NaN	NaN
	19	0.310515	0.898023	NaN	NaN	NaN	NaN	NaN	0.615821	NaN	NaN	NaN	NaN	NaN	NaN	NaN
	20	0.37982	0.857113	NaN	NaN	NaN	NaN	0.475301	NaN	NaN	NaN	0.82253	NaN	NaN	NaN	NaN
	21	0.340344	0.845215	NaN	NaN	NaN	NaN	0.627048	NaN	NaN	NaN	0.73845	NaN	NaN	NaN	NaN
	22	0.349413	0.878286	NaN	NaN	NaN	NaN	0.52468	NaN	NaN	NaN	0.785853	NaN	NaN	NaN	NaN
	23	0.326407	0.853572	NaN	NaN	NaN	NaN	0.537505	NaN	NaN	NaN	0.809528	NaN	NaN	NaN	NaN
	24	0.31678	0.86261	NaN	NaN	NaN	NaN	NaN	NaN	NaN	0.767149	NaN	0.805657	NaN	NaN	NaN
	25	0.359398	0.852758	NaN	NaN	NaN	NaN	NaN	NaN	NaN	0.657453	NaN	0.754348	NaN	NaN	NaN
	26	0.365232	0.872931	NaN	NaN	NaN	NaN	NaN	NaN	NaN	0.759231	NaN	0.750388	NaN	NaN	NaN
	27	0.40902	0.912463	NaN	NaN	NaN	NaN	NaN	NaN	NaN	0.625325	NaN	0.832209	NaN	NaN	NaN
	28	0.334616	0.916661	NaN	NaN	NaN	NaN	NaN	NaN	NaN	0.676713	NaN	0.834102	NaN	NaN	NaN
	29	0.335699	0.868143	NaN	NaN	NaN	NaN	NaN	NaN	0.550765	NaN	NaN	NaN	NaN	0.938265	NaN
	30	0.311944	0.854383	NaN	NaN	NaN	NaN	NaN	NaN	0.505395	NaN	NaN	NaN	NaN	0.917949	NaN
	31	0.376931	0.856498	NaN	NaN	NaN	NaN	NaN	NaN	0.561369	NaN	NaN	NaN	NaN	0.90931	NaN
	32	0.31498	0.858561	NaN	NaN	NaN	NaN	NaN	NaN	0.504788	NaN	NaN	NaN	NaN	0.884996	NaN
	33	0.289087	0.855715	NaN	0.505903	NaN	0.392065	NaN	NaN	NaN	NaN	NaN	NaN	NaN	NaN	NaN
	34	0.350779	0.90101	NaN	0.419048	NaN	0.414678	NaN	NaN	NaN	NaN	NaN	NaN	NaN	NaN	NaN
	35	0.368131	0.857131	NaN	0.382976	NaN	0.460293	NaN	NaN	NaN	NaN	NaN	NaN	NaN	NaN	NaN
	36	0.374819	0.887064	NaN	0.32448	NaN	0.370998	NaN	NaN	NaN	NaN	NaN	NaN	NaN	NaN	NaN
	37	0.34873	0.873678	NaN	0.435714	0.431136	0.388095	NaN	NaN	NaN	NaN	NaN	NaN	NaN	NaN	0.863698
	38	0.354249	0.830487	NaN	NaN	0.350324	NaN	NaN	NaN	NaN	NaN	NaN	NaN	NaN	NaN	0.666396
	39	0.324557	0.875226	NaN	NaN	0.384282	NaN	NaN	NaN	NaN	NaN	NaN	NaN	NaN	NaN	0.650558
	40	0.328517	0.825877	NaN	NaN	0.299944	NaN	NaN	NaN	NaN	NaN	NaN	NaN	NaN	NaN	0.523794
	41	0.476331	0.841678	NaN	NaN	0.441068	NaN	NaN	NaN	NaN	NaN	NaN	NaN	NaN	NaN	0.662059
	42	0.423087	0.895418	0.464283	NaN	NaN	NaN	NaN	NaN	NaN	NaN	NaN	NaN	0.950186	NaN	NaN
	43	0.398792	0.82687	0.411283	NaN	NaN	NaN	NaN	NaN	NaN	NaN	NaN	NaN	0.929065	NaN	NaN
	44	0.312921	0.838546	0.24948	NaN	NaN	NaN	NaN	NaN	NaN	NaN	NaN	NaN	0.920068	NaN	NaN
	45	0.373436	0.822545	0.273538	NaN	NaN	NaN	NaN	NaN	NaN	NaN	NaN	NaN	0.88678	NaN	NaN

[truncated: 13 more sheets: S3 Fig. D, S3 Fig. E, S3 Fig. F, S4 Fig. A, S4 Fig. B, S4 Fig. C, S5 Fig. A-B, S6 Fig. A, S6 Fig. B, S6 Fig. C, S6 Fig. D, S6 Fig. E, S7 Fig. C]
